# Supplementary material for: Multiomics analysis of the mechanisms behind flavonoid differences between purple and green tender shoots of Camellia sinensis var. assamica
Source: G3 (Bethesda). 2022 Nov 7;13(2):jkac297. doi: 10.1093/g3journal/jkac297 (PMC9911070; doi:10.1093/g3journal/jkac297)
Supplement: jkac297_Supplementary_Table_S1 [file jkac297_supplementary_table_s1.xlsx]

## Sheet: Sheet1
Table S1 The sequences of primers for qRT-PCR
Gene name	F- primers	R- primers
4CL1	TGCCACTCCACACATATTGCT	GCATGATGACATCGCCTTGTC
4CL2	TCAAATGGTGTCTGCGGATCA	CCCAACCGACACAATTGCATT
ANR	ATCTCCATCTCCCACGTGGA	ACACTGGTATTGACAGCGCA
ANS	AATGCCCTCAACCAGAGCTC	GTGACCCATTTGCCCTCGTA
C3'H	CACCATTTTGTCTGGACACCTTC	GTTTGTACAAGTGAGCAGGCAAT
C4H1	AAATCTTGGTAAACGCGTGGTG	AGCAAGGATAATTCCAGGGCAA
C4H2	TAGAATGGGGCATTGCAGAACT	GACTAGGAGAGGGATTGCCATG
CHI	ACAGCTCCTTACCCGAGACT	CTTTGCTGCTGGGGAAACAC
CHS1	TGGTCTTTTGCACCACCAGT	TTGGCTAAGCGAAGAACCGT
CHS2	CTACTCGGTCTTCGCCCATC	CAAGTCCTTGGCTAGGCGAA
CHS3	TATTTGGTGACGGTGCAGCT	AGGCCCACTTCACGAAGATG
CsEF1	CCAAGAGGCCCTCAGACAAG	ACCAGTTGGGCCAAAAGTGA
DFR	CCTAACCCTGTGGAAGGCAG	TTGGCATTGGAGCATGACCT
F3'5'H1	ATGCATGTGAGGTGAACGGT	AGCTCGAAATCATTGCCCCA
F3'5'H2	GACTCAGTGTCAACATTTGGGC	AGCTCCAAATGGAATCAGCTCA
F3H	CCGAAGAGAAGCTCCGGTTT	GTTACAGCCCTCCACCCTTC
FLS1	GACTAGGTTTGGATGGGAAGGTT	GTCTTTCCAAACTTGAAGACCCG
FLS2	GTGGAGAGAGTGCAAGCCAT	ATCCTCACCACCCTCTCCTC
FLS3	CCTGGGTCTAGGAGTGTGGA	GCAGAGGGAGGCCAAATCTT
LAR1	GAGCTTTCCTCTTTGTGGGAGA	TGTCGTGTGTGAATGATGCAAC
LAR2	ACCATCAAAACCGTCGACGA	ATTCACTGCTGCTGCTGCTA
PAL1	AATGGCGACGCTGAGAAGAA	CGTGCACTCTCCACCTCTTT
PAL2	CCCTCCTCCAAGGCTACTCT	CAACTGCCTTGGAATTGGGC
TC4H	AGAAGGGAGAGATCAACGAGGA	TGCTATGCCCCATTCTATCGAC
UDP75L121	GGTGAGAGTGAGGGCAAATGA	TCCACCTTCCTTCACTGCTTC
UDP75L122	CGGGATTGCCATCGATGACTA	TTCAAGGCCTCGGGTTCTAAC
UDP75L123	TCCTCGTCACTTTTCCGGC	TTCAAGCCCTCCGGTGTTC
UDP78A15	GAACTCGGTGTTGGAGAGCA	CCACCCTCAACTCTCACACC
UDP94P11	AGGCAGAGAGAGAAAGGGGAT	GAAGACAAACCTGGTTTCGCC
UDP94P12	CCTCAACACACTAAGCCCAGAT	TTGCCGGAAATGGGAATTCAAC
SOHC1	GGCTGCTGCTGCTTTTTATGT	TGGTGAGGAGCCAACACTAAC
SOHC2	TGACGATGATGGGCGTATCG	TAATCGACGGCGGGAATGAG
CCOM1	AAGCTTATCAACGCCAAGAACAC	GGCCTTCTCTGAAGTCGATTTTG
CCOM2	TTGTGAAGGTCGGGGGATTG	CAACAGCCAAGGCCTTGTTC
CCOM3	GCACGGTAGGCATTTCACAATT	TAGTGATTCCATCGCCTAACGG
Tip：CsEF1 (Elongation factor 1 alpha) was reference gene.
