# Supplementary material for: Multiomics analysis of the mechanisms behind flavonoid differences between purple and green tender shoots of Camellia sinensis var. assamica
Source: G3 (Bethesda). 2022 Nov 7;13(2):jkac297. doi: 10.1093/g3journal/jkac297 (PMC9911070; doi:10.1093/g3journal/jkac297)
Supplement: jkac297_Supplementary_Table_S2 [file jkac297_supplementary_table_s2.xlsx]

## Sheet: Sheet1
Table S2 The DEGs of ZJ/YK-10 transcriptome involving in the flavonoids biosynthesis
ID	ZJ_count	YK_count	ZJ_fpkm	YK_fpkm	log2_FC(ZJ/YK)	Pvalue	FDR	significant	Symbol	Description	KEGG_A_class	KEGG_B_class	Pathway	K_ID
CSA003949	78	29	12.57	5.23	1.2651	6.28498e-12	5.11483e-11	yes	DFRA	PREDICTED: dihydroflavonol 4-reductase-like [Vitis vinifera]	Metabolism	Biosynthesis of other secondary metabolites;Global and Overview	ko01100//Metabolic pathways;ko01110//Biosynthesis of secondary metabolites;ko00941//Flavonoid biosynthesis	K13082
CSA035727	7.33333	41	0.696667	4.36667	-2.64799	1.01324e-20	1.47298e-19	yes	DFRA	dihydroflavonol 4-reductase like, partial [Daucus carota]	Metabolism	Global and Overview;Biosynthesis of other secondary metabolites	ko01100//Metabolic pathways;ko01110//Biosynthesis of secondary metabolites;ko00941//Flavonoid biosynthesis	K13082
XLOC_010242	90.6667	20.3333	9.83667	2.47	1.99366	1.06858e-25	1.99154e-24	yes	DFR	PREDICTED: dihydroflavonol 4-reductase-like [Vitis vinifera]	Metabolism	Global and Overview;Biosynthesis of other secondary metabolites	ko01100//Metabolic pathways;ko01110//Biosynthesis of secondary metabolites;ko00941//Flavonoid biosynthesis	K13082
CSA008261	52.9933	118.987	14.6667	35.8367	-1.2889	2.64683e-08	1.53912e-07	yes	CHI	chalcone isomerase [Camellia nitidissima]	Metabolism	Biosynthesis of other secondary metabolites;Global and Overview	ko01100//Metabolic pathways;ko01110//Biosynthesis of secondary metabolites;ko00941//Flavonoid biosynthesis	K01859
CSA008358	239.667	498	29.22	67.75	-1.21326	1.41302e-49	6.16246e-48	yes	FLS	flavonol synthase [Camellia nitidissima]	Metabolism	Global and Overview;Biosynthesis of other secondary metabolites	ko01100//Metabolic pathways;ko01110//Biosynthesis of secondary metabolites;ko00941//Flavonoid biosynthesis	K05278
CSA011508	2194.33	353.667	303.46	54.3	2.48248	0	0	yes	ANS	anthocyanidin synthase [Camellia sinensis]	Metabolism	Biosynthesis of other secondary metabolites;Global and Overview	ko01100//Metabolic pathways;ko01110//Biosynthesis of secondary metabolites;ko00941//Flavonoid biosynthesis	K05277
CSA035767	50.6667	115.667	7.90333	19.8433	-1.32812	7.60885e-19	9.89036e-18	yes	ANS	anthocyanidin synthase [Camellia sinensis]	Metabolism	Biosynthesis of other secondary metabolites;Global and Overview	ko01100//Metabolic pathways;ko01110//Biosynthesis of secondary metabolites;ko00941//Flavonoid biosynthesis	K05277
CSA011696	431.333	194	48.29	23.8567	1.01733	1.30699e-26	2.55697e-25	yes	HCT	hydroxycinnamoyl CoA shikimate/quinate hydroxycinnamoyl transferase [Platycodon grandiflorus]	Metabolism	Biosynthesis of other secondary metabolites;Global and Overview	ko01100//Metabolic pathways;ko01110//Biosynthesis of secondary metabolites;ko00940//Phenylpropanoid biosynthesis;ko00941//Flavonoid biosynthesis;ko00945//Stilbenoid, diarylheptanoid and gingerol biosynthesis	K13065
CSA011986	578.333	2038	99.9133	389.747	-1.96379	9.85608e-153	3.02032e-150	yes	ANR	anthocyanidin reductase [Camellia sinensis]	Metabolism	Biosynthesis of other secondary metabolites;Global and Overview	ko01110//Biosynthesis of secondary metabolites;ko00941//Flavonoid biosynthesis	K08695
CSA023956	208.333	83	25.39	11.13	1.18981	4.12493e-19	5.44145e-18	yes	SHT	PREDICTED: spermidine hydroxycinnamoyl transferase [Nelumbo nucifera]	Metabolism	Global and Overview;Biosynthesis of other secondary metabolites	ko01100//Metabolic pathways;ko01110//Biosynthesis of secondary metabolites;ko00940//Phenylpropanoid biosynthesis;ko00941//Flavonoid biosynthesis;ko00945//Stilbenoid, diarylheptanoid and gingerol biosynthesis	K13065
CSA029773	489.333	1084	88.73	217.777	-1.29536	7.88804e-77	6.81165e-75	yes	CHS3	chalcone synthase [Camellia sinensis]	Organismal Systems;Metabolism	Global and Overview;Biosynthesis of other secondary metabolites;Environmental adaptation	ko01100//Metabolic pathways;ko01110//Biosynthesis of secondary metabolites;ko04712//Circadian rhythm - plant;ko00941//Flavonoid biosynthesis	K00660
CSA029775	8.33333	2.33333	1.53	0.45	1.76553	0.00371687	0.0103688	yes	CHS1	chalcone synthase [Camellia japonica]	Metabolism;Organismal Systems	Biosynthesis of other secondary metabolites;Environmental adaptation;Global and Overview	ko01100//Metabolic pathways;ko01110//Biosynthesis of secondary metabolites;ko04712//Circadian rhythm - plant;ko00941//Flavonoid biosynthesis	K00660
CSA014943	122	237	17.79	38.55	-1.11566	8.99397e-23	1.46355e-21	yes	LAR	leucoanthocyanidin reductase [Vaccinium ashei]	Metabolism	Global and Overview;Biosynthesis of other secondary metabolites	ko01110//Biosynthesis of secondary metabolites;ko00941//Flavonoid biosynthesis	K13081
XLOC_016774	15.6667	41	5.42333	15.84	-1.54632	1.67616e-08	9.96086e-08	yes	LAR	PREDICTED: leucoanthocyanidin reductase-like [Juglans regia]	Metabolism	Global and Overview;Biosynthesis of other secondary metabolites	ko01110//Biosynthesis of secondary metabolites;ko00941//Flavonoid biosynthesis	K13081
CSA009706	0	5.11	0.001	1.13333	-10.1464	3.79316e-05	0.000149874	yes	CCoAOMT	caffeoyl-CoA-O-methyltransferase [Camellia sinensis]	Metabolism	Biosynthesis of other secondary metabolites;Global and Overview;Amino acid metabolism	ko01100//Metabolic pathways;ko01110//Biosynthesis of secondary metabolites;ko00940//Phenylpropanoid biosynthesis;ko00360//Phenylalanine metabolism;ko00941//Flavonoid biosynthesis;ko00945//Stilbenoid, diarylheptanoid and gingerol biosynthesis	K00588
CSA030460	0	3.53	0.001	0.853333	-9.73697	0.00172312	0.00515226	yes	CCoAOMT	caffeoyl-CoA-O-methyltransferase [Camellia sinensis]	Metabolism	Amino acid metabolism;Global and Overview;Biosynthesis of other secondary metabolites	ko01100//Metabolic pathways;ko01110//Biosynthesis of secondary metabolites;ko00940//Phenylpropanoid biosynthesis;ko00360//Phenylalanine metabolism;ko00941//Flavonoid biosynthesis;ko00945//Stilbenoid, diarylheptanoid and gingerol biosynthesis	K00588
XLOC_018193	355.75	0.333333	100.46	0.11	9.8349	9.65597e-143	2.74071e-140	yes	CCoAOMT	PREDICTED: caffeoyl-CoA O-methyltransferase isoform X1 [Ricinus communis]	Metabolism	Amino acid metabolism;Biosynthesis of other secondary metabolites;Global and Overview	ko01100//Metabolic pathways;ko01110//Biosynthesis of secondary metabolites;ko00940//Phenylpropanoid biosynthesis;ko00360//Phenylalanine metabolism;ko00941//Flavonoid biosynthesis;ko00945//Stilbenoid, diarylheptanoid and gingerol biosynthesis	K00588
XLOC_018541	161.667	377	24.2633	62.9367	-1.37512	1.02656e-43	3.7301e-42	yes	SHT	PREDICTED: spermidine hydroxycinnamoyl transferase-like [Vitis vinifera]	Metabolism	Global and Overview;Biosynthesis of other secondary metabolites	ko01100//Metabolic pathways;ko01110//Biosynthesis of secondary metabolites;ko00940//Phenylpropanoid biosynthesis;ko00941//Flavonoid biosynthesis;ko00945//Stilbenoid, diarylheptanoid and gingerol biosynthesis	K13065
XLOC_022703	1941.25	8.66667	236.537	1.19667	7.6269	0	0	yes	FAOMT	PREDICTED: flavonoid 3',5'-methyltransferase-like [Nelumbo nucifera]	Metabolism	Biosynthesis of other secondary metabolites;Global and Overview;Amino acid metabolism	ko01100//Metabolic pathways;ko01110//Biosynthesis of secondary metabolites;ko00940//Phenylpropanoid biosynthesis;ko00360//Phenylalanine metabolism;ko00941//Flavonoid biosynthesis;ko00945//Stilbenoid, diarylheptanoid and gingerol biosynthesis	K00588
CSA025760	6.33333	0.666667	2.00667	0.226667	3.14616	0.000628263	0.00204392	yes	ACT	PREDICTED: vinorine synthase-like [Nicotiana sylvestris]	Metabolism	Global and Overview;Biosynthesis of other secondary metabolites	ko01100//Metabolic pathways;ko01110//Biosynthesis of secondary metabolites;ko00940//Phenylpropanoid biosynthesis;ko00941//Flavonoid biosynthesis;ko00945//Stilbenoid, diarylheptanoid and gingerol biosynthesis	K13065
XLOC_023395	6.33333	0.666667	1.10667	0.14	2.98272	0.000980699	0.00307689	yes	ACT	PREDICTED: vinorine synthase-like [Jatropha curcas]	Metabolism	Global and Overview;Biosynthesis of other secondary metabolites	ko01100//Metabolic pathways;ko01110//Biosynthesis of secondary metabolites;ko00940//Phenylpropanoid biosynthesis;ko00941//Flavonoid biosynthesis;ko00945//Stilbenoid, diarylheptanoid and gingerol biosynthesis	K13065
XLOC_039848	18	8.33333	5.16333	2.54	1.02347	0.00876925	0.0224685	yes	ACT	PREDICTED: vinorine synthase-like [Juglans regia]	Metabolism	Biosynthesis of other secondary metabolites;Global and Overview	ko01100//Metabolic pathways;ko01110//Biosynthesis of secondary metabolites;ko00940//Phenylpropanoid biosynthesis;ko00941//Flavonoid biosynthesis;ko00945//Stilbenoid, diarylheptanoid and gingerol biosynthesis	K13065
CSA028873	1.66667	6.33333	0.186667	0.833333	-2.15843	0.00345424	0.00970416	yes	UGT75L14	UDP-glycosyltransferase 75L14 [Camellia sinensis]	Metabolism	Biosynthesis of other secondary metabolites	ko00942//Anthocyanin biosynthesis	K12338
CSA008693	28.75	76.9367	3.38	10.24	-1.59912	7.24783e-17	8.36593e-16	yes	UGT75L12	UDP-glucose:glucosyltransferase [Lycium barbarum]	Metabolism	Biosynthesis of other secondary metabolites	ko00942//Anthocyanin biosynthesis	K12338
CSA005544	96.4833	35.0633	11.4267	4.73333	1.27148	1.17609e-10	8.60826e-10	yes	UGT75L12	glucosyltransferase [Nicotiana tabacum]	Metabolism	Biosynthesis of other secondary metabolites	ko00942//Anthocyanin biosynthesis	K12338
CSA005545	3.1	0	0.446667	0.001	8.80305	0.00434515	0.0119473	yes	UGT75L12	UDP-glucose crocetin glucosyltransferase [Gardenia jasminoides]	Metabolism	Biosynthesis of other secondary metabolites	ko00942//Anthocyanin biosynthesis	K12338
CSA010001	47.3167	17.6667	13.4433	5.63333	1.25483	9.93192e-08	5.41866e-07	yes	UGT75L12	PREDICTED: crocetin glucosyltransferase, chloroplastic-like [Nicotiana attenuata]	Metabolism	Biosynthesis of other secondary metabolites	ko00942//Anthocyanin biosynthesis	K12338
CSA029026	77.3533	24.6667	9.79333	3.53	1.47213	4.35838e-14	4.22278e-13	yes	UGT75L13	UDP-glycosyltransferase 75L13 [Camellia sinensis]	Metabolism	Biosynthesis of other secondary metabolites	ko00942//Anthocyanin biosynthesis	K12338
CSA036671	4.33333	0.333333	0.61	0.06	3.34577	0.00345202	0.00969872	yes	UGT75L12	UDP-glycosyltransferase 75L12 [Camellia sinensis]	Metabolism	Biosynthesis of other secondary metabolites	ko00942//Anthocyanin biosynthesis	K12338
CSA036672	106.333	31	12.53	4.08333	1.61757	2.44483e-19	3.26619e-18	yes	UGT75L12	UDP-glycosyltransferase 75L12 [Camellia sinensis]	Metabolism	Biosynthesis of other secondary metabolites	ko00942//Anthocyanin biosynthesis	K12338
CSA007394	24	0.666667	2.97667	0.0933333	4.99516	4.39885e-17	5.13739e-16	yes	UGT94P1	UDP-glycosyltransferase 94P1 [Camellia sinensis]	Metabolism	Biosynthesis of other secondary metabolites	ko00942//Anthocyanin biosynthesis	K12937
CSA008750	34	13	4.06667	1.73	1.23307	1.01932e-05	4.36519e-05	yes	UGT94P1	UDP-glycosyltransferase 94P1 [Camellia sinensis]	Metabolism	Biosynthesis of other secondary metabolites	ko00942//Anthocyanin biosynthesis	K12937
CSA005965	0	5.33333	0.001	0.77	-9.58871	1.52769e-05	6.39285e-05	yes	UGT94P1	UDP-glycosyltransferase 94P1 [Camellia sinensis]	Metabolism	Biosynthesis of other secondary metabolites	ko00942//Anthocyanin biosynthesis	K12937
CSA026000	0	4.94	0.001	0.78	-9.60733	6.41897e-05	0.000244717	yes	UGT94P1	UDP-glycosyltransferase 94P1 [Camellia sinensis]	Metabolism	Biosynthesis of other secondary metabolites	ko00942//Anthocyanin biosynthesis	K12937
CSA028429	455.277	200.12	113.103	55.6133	1.02414	1.03238e-17	1.24823e-16	yes	COMT1	caffeic acid O-methyltransferase [Camellia sinensis]	Metabolism	Biosynthesis of other secondary metabolites	ko00944//Flavone and flavonol biosynthesis	K05279
CSA031792	2391.67	5640.67	257.993	674.533	-1.38656	1.52954e-131	3.70385e-129	yes	F3'5'H	flavonoid 3',5'-hydroxylase [Camellia sinensis var. sinensis] [Camellia sinensis]	Metabolism	Biosynthesis of other secondary metabolites;Global and Overview	ko01110//Biosynthesis of secondary metabolites;ko00941//Flavonoid biosynthesis;ko00944//Flavone and flavonol biosynthesis	K13083
CSA015614	13	4	1.59	0.52	1.61244	0.00110884	0.00343652	yes	C12RT1	PREDICTED: flavanone 7-O-glucoside 2''-O-beta-L-rhamnosyltransferase [Vitis vinifera]	Metabolism	Biosynthesis of other secondary metabolites	ko00941//Flavonoid biosynthesis;ko00944//Flavone and flavonol biosynthesis	K13080
CSA001434	8.66667	26.3333	0.823333	2.74667	-1.73813	2.334e-07	1.22383e-06	yes	4CL	PREDICTED: 4-coumarate--CoA ligase-like 6 isoform X1 [Juglans regia]	Metabolism	Global and Overview;Biosynthesis of other secondary metabolites;Amino acid metabolism;Metabolism of cofactors and vitamins	ko01100//Metabolic pathways;ko01110//Biosynthesis of secondary metabolites;ko00940//Phenylpropanoid biosynthesis;ko00360//Phenylalanine metabolism;ko00130//Ubiquinone and other terpenoid-quinone biosynthesis	K01904
CSA016076	1956.67	783.667	143.83	63.8567	1.17146	1.6733e-87	1.83364e-85	yes	PAL	phenylalanine ammonia-lyase [Camellia sinensis]	Metabolism	Amino acid metabolism;Biosynthesis of other secondary metabolites;Global and Overview	ko01100//Metabolic pathways;ko01110//Biosynthesis of secondary metabolites;ko00940//Phenylpropanoid biosynthesis;ko00360//Phenylalanine metabolism	K10775
CSA022024	2153	565.333	197.54	57.82	1.7725	1.12614e-213	6.39277e-211	yes	PAL	phenylalanine ammonia-lyase [Rhus chinensis]	Metabolism	Global and Overview;Biosynthesis of other secondary metabolites;Amino acid metabolism	ko01100//Metabolic pathways;ko01110//Biosynthesis of secondary metabolites;ko00940//Phenylpropanoid biosynthesis;ko00360//Phenylalanine metabolism	K10775
CSA022025	58	5.66667	29.3967	2.93667	3.3234	2.62291e-16	2.93746e-15	yes	PAL2	phenylalanine ammonia-lyase2 [Lactuca sativa]	Metabolism	Amino acid metabolism;Biosynthesis of other secondary metabolites;Global and Overview	ko01100//Metabolic pathways;ko01110//Biosynthesis of secondary metabolites;ko00940//Phenylpropanoid biosynthesis;ko00360//Phenylalanine metabolism	K10775
CSA000862	1.66667	14.8867	0.346667	3.56333	-3.36161	6.4249e-10	4.40819e-09	yes	PODP7	PREDICTED: peroxidase P7-like [Solanum tuberosum]	Metabolism	Global and Overview;Biosynthesis of other secondary metabolites	ko01100//Metabolic pathways;ko01110//Biosynthesis of secondary metabolites;ko00940//Phenylpropanoid biosynthesis	K00430
CSA001160	347.333	81.6667	41.8967	11.03	1.9254	2.21577e-66	1.53149e-64	yes	POD64	PREDICTED: peroxidase 64 [Nelumbo nucifera]	Metabolism	Biosynthesis of other secondary metabolites;Global and Overview	ko01100//Metabolic pathways;ko01110//Biosynthesis of secondary metabolites;ko00940//Phenylpropanoid biosynthesis	K00430
CSA012399	486	140	66.4	21.27	1.64236	4.12119e-51	1.87528e-49	yes	POD57	PREDICTED: peroxidase 57-like [Pyrus x bretschneideri]	Metabolism	Biosynthesis of other secondary metabolites;Global and Overview	ko01100//Metabolic pathways;ko01110//Biosynthesis of secondary metabolites;ko00940//Phenylpropanoid biosynthesis	K00430
CSA014833	0	14.3333	0.001	2.00667	-10.9706	1.14628e-13	1.07629e-12	yes	POD7	PREDICTED: peroxidase 7 [Erythranthe guttata]	Metabolism	Global and Overview;Biosynthesis of other secondary metabolites	ko01100//Metabolic pathways;ko01110//Biosynthesis of secondary metabolites;ko00940//Phenylpropanoid biosynthesis	K00430
CSA020630	8	2.66667	0.953333	0.34	1.48745	0.0133736	0.032765	yes	POD21	PREDICTED: peroxidase 21 [Vitis vinifera]	Metabolism	Global and Overview;Biosynthesis of other secondary metabolites	ko01100//Metabolic pathways;ko01110//Biosynthesis of secondary metabolites;ko00940//Phenylpropanoid biosynthesis	K00430
CSA023575	141	8.33333	23.9267	1.62	3.88455	4.58575e-74	3.73636e-72	yes	POD43	PREDICTED: peroxidase 43 [Gossypium arboreum]	Metabolism	Global and Overview;Biosynthesis of other secondary metabolites	ko01100//Metabolic pathways;ko01110//Biosynthesis of secondary metabolites;ko00940//Phenylpropanoid biosynthesis	K00430
CSA024931	16	4.66667	2.26667	0.74	1.61498	0.000249209	0.000869044	yes	POD16	PREDICTED: peroxidase 16-like [Prunus mume]	Metabolism	Global and Overview;Biosynthesis of other secondary metabolites	ko01100//Metabolic pathways;ko01110//Biosynthesis of secondary metabolites;ko00940//Phenylpropanoid biosynthesis	K00430
CSA027109	121.333	53.4467	18.5667	9.03333	1.03938	1.28033e-12	1.10041e-11	yes	PODP7	PREDICTED: peroxidase P7-like [Solanum tuberosum]	Metabolism	Global and Overview;Biosynthesis of other secondary metabolites	ko01100//Metabolic pathways;ko01110//Biosynthesis of secondary metabolites;ko00940//Phenylpropanoid biosynthesis	K00430
CSA028049	0.666667	4	0.08	0.613333	-2.9386	0.0129502	0.0318405	yes	POD	Peroxidase superfamily protein [Theobroma cacao]	Metabolism	Global and Overview;Biosynthesis of other secondary metabolites	ko01100//Metabolic pathways;ko01110//Biosynthesis of secondary metabolites;ko00940//Phenylpropanoid biosynthesis	K00430
CSA029162	0	2.33333	0.001	0.403333	-8.65583	0.0166816	0.0397941	yes	POD6	Peroxidase 6 precursor family protein [Populus trichocarpa]	Metabolism	Biosynthesis of other secondary metabolites;Global and Overview	ko01100//Metabolic pathways;ko01110//Biosynthesis of secondary metabolites;ko00940//Phenylpropanoid biosynthesis	K00430
CSA029822	0.333333	14.3333	0.0966667	4.97333	-5.68505	7.60975e-12	6.14386e-11	yes	POD27	PREDICTED: peroxidase 27 [Vitis vinifera]	Metabolism	Global and Overview;Biosynthesis of other secondary metabolites	ko01100//Metabolic pathways;ko01110//Biosynthesis of secondary metabolites;ko00940//Phenylpropanoid biosynthesis	K00430
CSA030149	50	241	7.36333	39.6033	-2.42719	1.03732e-80	9.89542e-79	yes	POD25	PREDICTED: peroxidase 25-like [Juglans regia]	Metabolism	Biosynthesis of other secondary metabolites;Global and Overview	ko01100//Metabolic pathways;ko01110//Biosynthesis of secondary metabolites;ko00940//Phenylpropanoid biosynthesis	K00430
CSA032096	9.66667	2.33333	6.14667	1.60667	1.93573	0.000541719	0.00178399	yes	PODD	peroxidase [Camellia oleifera]	Metabolism	Global and Overview;Biosynthesis of other secondary metabolites	ko01100//Metabolic pathways;ko01110//Biosynthesis of secondary metabolites;ko00940//Phenylpropanoid biosynthesis	K00430
CSA035059	23.6667	7.33333	3.88	1.3	1.57755	4.24475e-06	1.91116e-05	yes	POD27	PREDICTED: peroxidase 27 [Eucalyptus grandis]	Metabolism	Global and Overview;Biosynthesis of other secondary metabolites	ko01100//Metabolic pathways;ko01110//Biosynthesis of secondary metabolites;ko00940//Phenylpropanoid biosynthesis	K00430
CSA034370	7.33333	0.666667	1.04	0.106667	3.2854	0.000165758	0.000594929	yes	POD29	PREDICTED: peroxidase 29 [Theobroma cacao]	Metabolism	Global and Overview;Biosynthesis of other secondary metabolites	ko01100//Metabolic pathways;ko01110//Biosynthesis of secondary metabolites;ko00940//Phenylpropanoid biosynthesis	K00430
CSA017738	1213.31	177.093	132.693	21.4067	2.63196	5.64596e-178	2.24722e-175	yes	PODA2	PREDICTED: peroxidase A2-like [Juglans regia]	Metabolism	Global and Overview;Biosynthesis of other secondary metabolites	ko01100//Metabolic pathways;ko01110//Biosynthesis of secondary metabolites;ko00940//Phenylpropanoid biosynthesis	K00430
CSA018157	24	0.333333	4.58667	0.0633333	6.17834	1.64006e-18	2.08947e-17	yes	POD4	PREDICTED: peroxidase 4-like [Eucalyptus grandis]	Metabolism	Global and Overview;Biosynthesis of other secondary metabolites	ko01100//Metabolic pathways;ko01110//Biosynthesis of secondary metabolites;ko00940//Phenylpropanoid biosynthesis	K00430
CSA023848	2100	563.667	238.727	71.24	1.7446	2.39909e-204	1.17008e-201	yes	POD4	PREDICTED: peroxidase 4 [Citrus sinensis]	Metabolism	Global and Overview;Biosynthesis of other secondary metabolites	ko01100//Metabolic pathways;ko01110//Biosynthesis of secondary metabolites;ko00940//Phenylpropanoid biosynthesis	K00430
CSA026330	3.66667	0	0.486667	0.001	8.92679	0.00209819	0.00615624	yes	POD5	PREDICTED: peroxidase 5-like [Fragaria vesca subsp. vesca] [Fragaria vesca]	Metabolism	Global and Overview;Biosynthesis of other secondary metabolites	ko01100//Metabolic pathways;ko01110//Biosynthesis of secondary metabolites;ko00940//Phenylpropanoid biosynthesis	K00430
CSA028906	225.667	83.3333	36.7133	15.2133	1.27097	7.9874e-27	1.57987e-25	yes	POD4	PREDICTED: peroxidase 4-like [Vitis vinifera]	Metabolism	Biosynthesis of other secondary metabolites;Global and Overview	ko01100//Metabolic pathways;ko01110//Biosynthesis of secondary metabolites;ko00940//Phenylpropanoid biosynthesis	K00430
XLOC_032484	67	23.6667	9.06333	3.92	1.20919	2.40733e-10	1.71666e-09	yes	PODA2	PREDICTED: peroxidase A2-like [Pyrus x bretschneideri]	Metabolism	Biosynthesis of other secondary metabolites;Global and Overview	ko01100//Metabolic pathways;ko01110//Biosynthesis of secondary metabolites;ko00940//Phenylpropanoid biosynthesis	K00430
XLOC_032485	42.7367	14.3333	6.27333	2.34	1.42272	3.20763e-07	1.65559e-06	yes	POD15	PREDICTED: peroxidase 15-like [Prunus mume]	Metabolism	Global and Overview;Biosynthesis of other secondary metabolites	ko01100//Metabolic pathways;ko01110//Biosynthesis of secondary metabolites;ko00940//Phenylpropanoid biosynthesis	K00430
XLOC_042256	273.623	115.573	35.18	16.5667	1.08647	1.40978e-23	2.39655e-22	yes	POD15	PREDICTED: peroxidase 15-like [Prunus mume]	Metabolism	Global and Overview;Biosynthesis of other secondary metabolites	ko01100//Metabolic pathways;ko01110//Biosynthesis of secondary metabolites;ko00940//Phenylpropanoid biosynthesis	K00430
CSA027389	67.7167	26.9833	19.8567	8.68667	1.19275	4.91813e-07	2.48258e-06	yes	PODN1	Peroxidase N1 [Theobroma cacao]	Metabolism	Biosynthesis of other secondary metabolites;Global and Overview	ko01100//Metabolic pathways;ko01110//Biosynthesis of secondary metabolites;ko00940//Phenylpropanoid biosynthesis	K00430
CSA028407	28.9767	11.3333	4.79	2.12667	1.17143	0.000156019	0.000562129	yes	POD70	PREDICTED: peroxidase 70-like [Nicotiana attenuata]	Metabolism	Biosynthesis of other secondary metabolites;Global and Overview	ko01100//Metabolic pathways;ko01110//Biosynthesis of secondary metabolites;ko00940//Phenylpropanoid biosynthesis	K00430
CSA006215	416.333	105.333	69.1667	19.5333	1.82414	1.71565e-70	1.30858e-68	yes	PNC1	PREDICTED: cationic peroxidase 1-like [Eucalyptus grandis]	Metabolism	Biosynthesis of other secondary metabolites;Global and Overview	ko01100//Metabolic pathways;ko01110//Biosynthesis of secondary metabolites;ko00940//Phenylpropanoid biosynthesis	K00430
XLOC_010654	51	11.6667	3.86333	0.99	1.96435	9.27505e-14	8.77052e-13	yes	PNC1	PREDICTED: cationic peroxidase 1-like [Gossypium arboreum]	Metabolism	Biosynthesis of other secondary metabolites;Global and Overview	ko01100//Metabolic pathways;ko01110//Biosynthesis of secondary metabolites;ko00940//Phenylpropanoid biosynthesis	K00430
XLOC_040158	26.6667	6	5.80667	1.50333	1.94955	5.8536e-08	3.26617e-07	yes	PNC1	PREDICTED: cationic peroxidase 1-like [Gossypium arboreum]	Metabolism	Global and Overview;Biosynthesis of other secondary metabolites	ko01100//Metabolic pathways;ko01110//Biosynthesis of secondary metabolites;ko00940//Phenylpropanoid biosynthesis	K00430
CSA007912	33.3333	10	4.30667	1.38667	1.63495	5.56331e-08	3.11372e-07	yes	lfPNC	PREDICTED: lignin-forming anionic peroxidase-like [Eucalyptus grandis]	Metabolism	Biosynthesis of other secondary metabolites;Global and Overview	ko01100//Metabolic pathways;ko01110//Biosynthesis of secondary metabolites;ko00940//Phenylpropanoid biosynthesis	K00430
CSA003217	80	19.6667	28.44	7.87	1.85349	1.3721e-14	1.37123e-13	yes	BGLU25	PREDICTED: beta-glucosidase 25 isoform X8 [Glycine max]	Metabolism	Metabolism of other amino acids;Global and Overview;Biosynthesis of other secondary metabolites;Carbohydrate metabolism	ko01100//Metabolic pathways;ko01110//Biosynthesis of secondary metabolites;ko00500//Starch and sucrose metabolism;ko00940//Phenylpropanoid biosynthesis;ko00460//Cyanoamino acid metabolism	K01188
CSA003218	295.667	56	45.8433	9.68333	2.24314	1.30339e-55	6.78702e-54	yes	BGLU41	beta glucosidase 41 [Arabidopsis thaliana]	Metabolism	Biosynthesis of other secondary metabolites;Global and Overview;Carbohydrate metabolism;Metabolism of other amino acids	ko01100//Metabolic pathways;ko01110//Biosynthesis of secondary metabolites;ko00500//Starch and sucrose metabolism;ko00940//Phenylpropanoid biosynthesis;ko00460//Cyanoamino acid metabolism	K01188
CSA003219	14.3333	3.66667	7.27667	2.1	1.79289	0.000252219	0.000878832	yes	BGLU25	Glyco_hydro_1 domain-containing protein [Cephalotus follicularis]	Metabolism	Metabolism of other amino acids;Carbohydrate metabolism;Biosynthesis of other secondary metabolites;Global and Overview	ko01100//Metabolic pathways;ko01110//Biosynthesis of secondary metabolites;ko00500//Starch and sucrose metabolism;ko00940//Phenylpropanoid biosynthesis;ko00460//Cyanoamino acid metabolism	K01188
CSA008516	6	12.3333	1.07667	2.46333	-1.19404	0.012309	0.0304258	yes	BGLU40	Beta glucosidase 40 isoform 2 [Theobroma cacao]	Metabolism	Global and Overview;Biosynthesis of other secondary metabolites;Carbohydrate metabolism;Metabolism of other amino acids	ko01100//Metabolic pathways;ko01110//Biosynthesis of secondary metabolites;ko00500//Starch and sucrose metabolism;ko00940//Phenylpropanoid biosynthesis;ko00460//Cyanoamino acid metabolism	K01188
CSA009854	0.166667	2.66667	0.0833333	1.46	-4.13093	0.00864732	0.0221823	yes	BGLU40	PREDICTED: beta-glucosidase 40-like [Nelumbo nucifera]	Metabolism	Metabolism of other amino acids;Global and Overview;Biosynthesis of other secondary metabolites;Carbohydrate metabolism	ko01100//Metabolic pathways;ko01110//Biosynthesis of secondary metabolites;ko00500//Starch and sucrose metabolism;ko00940//Phenylpropanoid biosynthesis;ko00460//Cyanoamino acid metabolism	K01188
CSA013841	19	51	1.73667	5.15333	-1.56919	1.04952e-11	8.39326e-11	yes	BGLU18	PREDICTED: beta-glucosidase 18-like isoform X1 [Citrus sinensis]	Metabolism	Metabolism of other amino acids;Global and Overview;Biosynthesis of other secondary metabolites;Carbohydrate metabolism	ko01100//Metabolic pathways;ko01110//Biosynthesis of secondary metabolites;ko00500//Starch and sucrose metabolism;ko00940//Phenylpropanoid biosynthesis;ko00460//Cyanoamino acid metabolism	K05350
CSA016495	5.33333	1.33333	1.01667	0.286667	1.8264	0.0192205	0.0451416	yes	BGLU47	PREDICTED: beta-glucosidase 47-like isoform X2 [Juglans regia]	Metabolism	Metabolism of other amino acids;Carbohydrate metabolism;Biosynthesis of other secondary metabolites;Global and Overview	ko01100//Metabolic pathways;ko01110//Biosynthesis of secondary metabolites;ko00500//Starch and sucrose metabolism;ko00940//Phenylpropanoid biosynthesis;ko00460//Cyanoamino acid metabolism	K05350
CSA018118	59.3333	105.667	7.82667	15.6767	-1.00215	5.70722e-11	4.30097e-10	yes	BGLU17	PREDICTED: furcatin hydrolase [Vitis vinifera]	Metabolism	Carbohydrate metabolism;Global and Overview;Biosynthesis of other secondary metabolites;Metabolism of other amino acids	ko01100//Metabolic pathways;ko01110//Biosynthesis of secondary metabolites;ko00500//Starch and sucrose metabolism;ko00940//Phenylpropanoid biosynthesis;ko00460//Cyanoamino acid metabolism	K01188
CSA022566	3.33333	0.333333	1.02667	0.1	3.3599	0.0117225	0.0291216	yes	BGLU13	PREDICTED: beta-glucosidase 13-like, partial [Juglans regia]	Metabolism	Metabolism of other amino acids;Carbohydrate metabolism;Biosynthesis of other secondary metabolites;Global and Overview	ko01100//Metabolic pathways;ko01110//Biosynthesis of secondary metabolites;ko00500//Starch and sucrose metabolism;ko00940//Phenylpropanoid biosynthesis;ko00460//Cyanoamino acid metabolism	K01188
CSA032034	7	16.3333	1.06	2.77	-1.38582	0.000372011	0.00125973	yes	BGLU11	PREDICTED: beta-glucosidase 11-like [Vitis vinifera]	Metabolism	Metabolism of other amino acids;Carbohydrate metabolism;Biosynthesis of other secondary metabolites;Global and Overview	ko01100//Metabolic pathways;ko01110//Biosynthesis of secondary metabolites;ko00500//Starch and sucrose metabolism;ko00940//Phenylpropanoid biosynthesis;ko00460//Cyanoamino acid metabolism	K01188
CSA006661	19.6667	6	2.58	0.846667	1.60751	0.000121743	0.000444978	yes	lBGLU	PREDICTED: lysosomal beta glucosidase-like [Nicotiana sylvestris]	Metabolism	Metabolism of other amino acids;Global and Overview;Biosynthesis of other secondary metabolites;Carbohydrate metabolism	ko01100//Metabolic pathways;ko01110//Biosynthesis of secondary metabolites;ko00500//Starch and sucrose metabolism;ko00940//Phenylpropanoid biosynthesis;ko00460//Cyanoamino acid metabolism	K05349
CSA013096	74.3333	310.667	6.22667	28.5733	-2.19814	7.26273e-72	5.62626e-70	yes	BGLU	PREDICTED: beta-glucosidase BoGH3B [Theobroma cacao]	Metabolism	Metabolism of other amino acids;Biosynthesis of other secondary metabolites;Global and Overview;Carbohydrate metabolism	ko01100//Metabolic pathways;ko01110//Biosynthesis of secondary metabolites;ko00500//Starch and sucrose metabolism;ko00940//Phenylpropanoid biosynthesis;ko00460//Cyanoamino acid metabolism	K05349
CSA029333	520	1767	67.9933	253.767	-1.90004	7.78215e-93	9.32458e-91	yes	BGLU	PREDICTED: beta-glucosidase BoGH3B [Theobroma cacao]	Metabolism	Biosynthesis of other secondary metabolites;Global and Overview;Carbohydrate metabolism;Metabolism of other amino acids	ko01100//Metabolic pathways;ko01110//Biosynthesis of secondary metabolites;ko00500//Starch and sucrose metabolism;ko00940//Phenylpropanoid biosynthesis;ko00460//Cyanoamino acid metabolism	K05349
CSA029335	0.333333	4.66667	0.223333	3.66333	-4.03589	0.00108976	0.00338442	yes	BGLU	PREDICTED: beta-glucosidase BoGH3B-like [Daucus carota subsp. sativus] [Daucus carota]	Metabolism	Metabolism of other amino acids;Carbohydrate metabolism;Global and Overview;Biosynthesis of other secondary metabolites	ko01100//Metabolic pathways;ko01110//Biosynthesis of secondary metabolites;ko00500//Starch and sucrose metabolism;ko00940//Phenylpropanoid biosynthesis;ko00460//Cyanoamino acid metabolism	K05349
XLOC_045066	1.33333	5.33333	0.403333	1.82333	-2.17653	0.018978	0.0446234	yes	ncBGLU	Non-cyanogenic beta-glucosidase [Cajanus cajan]	Metabolism	Metabolism of other amino acids;Carbohydrate metabolism;Biosynthesis of other secondary metabolites;Global and Overview	ko01100//Metabolic pathways;ko01110//Biosynthesis of secondary metabolites;ko00500//Starch and sucrose metabolism;ko00940//Phenylpropanoid biosynthesis;ko00460//Cyanoamino acid metabolism	K01188
CSA005213	18.3333	0	3.13	0.001	11.6119	5.00473e-15	5.14255e-14	yes	CAD	PREDICTED: probable mannitol dehydrogenase [Gossypium hirsutum]	Metabolism	Global and Overview;Biosynthesis of other secondary metabolites	ko01100//Metabolic pathways;ko01110//Biosynthesis of secondary metabolites;ko00940//Phenylpropanoid biosynthesis	K00083
CSA008404	9.24	0.333333	1.68	0.0766667	4.45372	3.48792e-06	1.58754e-05	yes	CAD	PREDICTED: probable mannitol dehydrogenase isoform X2 [Vitis vinifera]	Metabolism	Global and Overview;Biosynthesis of other secondary metabolites	ko01100//Metabolic pathways;ko01110//Biosynthesis of secondary metabolites;ko00940//Phenylpropanoid biosynthesis	K00083
CSA008405	6.81	1.66667	1.11667	0.286667	1.96175	0.010591	0.0266105	yes	CAD	PREDICTED: probable mannitol dehydrogenase isoform X2 [Vitis vinifera]	Metabolism	Biosynthesis of other secondary metabolites;Global and Overview	ko01100//Metabolic pathways;ko01110//Biosynthesis of secondary metabolites;ko00940//Phenylpropanoid biosynthesis	K00083
CSA008960	10.7467	0.333333	2.66667	0.08	5.05889	1.6163e-08	9.62001e-08	yes	CAD	PREDICTED: probable mannitol dehydrogenase [Pyrus x bretschneideri]	Metabolism	Biosynthesis of other secondary metabolites;Global and Overview	ko01100//Metabolic pathways;ko01110//Biosynthesis of secondary metabolites;ko00940//Phenylpropanoid biosynthesis	K00083
CSA026155	90	13.3333	13.8967	2.25	2.62674	5.31457e-23	8.7593e-22	yes	CAD	PREDICTED: probable mannitol dehydrogenase [Vitis vinifera]	Metabolism	Biosynthesis of other secondary metabolites;Global and Overview	ko01100//Metabolic pathways;ko01110//Biosynthesis of secondary metabolites;ko00940//Phenylpropanoid biosynthesis	K00083
CSA009568	4.53667	0	0.866667	0.001	9.75933	0.0010156	0.00317489	yes	CAD	PREDICTED: probable mannitol dehydrogenase isoform X2 [Vitis vinifera]	Metabolism	Biosynthesis of other secondary metabolites;Global and Overview	ko01100//Metabolic pathways;ko01110//Biosynthesis of secondary metabolites;ko00940//Phenylpropanoid biosynthesis	K00083
CSA005610	193.333	69.6933	29.3733	11.8167	1.31368	4.75802e-27	9.49629e-26	yes	CAD3	cinnamyl alcohol dehydrogenase 3 [Camellia sinensis]	Metabolism	Global and Overview;Biosynthesis of other secondary metabolites	ko01100//Metabolic pathways;ko01110//Biosynthesis of secondary metabolites;ko00940//Phenylpropanoid biosynthesis	K00083
CSA014396	12.6667	4.33333	9.15	3.28	1.48008	0.00646334	0.0171189	yes	CAD	cinnamyl alcohol dehydrogenase, partial [Eucalyptus globulus]	Metabolism	Global and Overview;Biosynthesis of other secondary metabolites	ko01100//Metabolic pathways;ko01110//Biosynthesis of secondary metabolites;ko00940//Phenylpropanoid biosynthesis	K00083
CSA020376	1.33333	8.66667	0.183333	1.29	-2.81483	3.40292e-05	0.000135444	yes	CAD3	cinnamyl alcohol dehydrogenase 3 [Camellia sinensis]	Metabolism	Biosynthesis of other secondary metabolites;Global and Overview	ko01100//Metabolic pathways;ko01110//Biosynthesis of secondary metabolites;ko00940//Phenylpropanoid biosynthesis	K00083
CSA020808	3.4	0	0.396667	0.001	8.63178	0.00437104	0.0120108	yes	CAD	cinnamyl-alcohol dehydrogenase family protein [Dorcoceras hygrometricum]	Metabolism	Global and Overview;Biosynthesis of other secondary metabolites	ko01100//Metabolic pathways;ko01110//Biosynthesis of secondary metabolites;ko00940//Phenylpropanoid biosynthesis	K00083
CSA026425	113.247	47.6767	21.8667	10.2967	1.08656	8.9237e-12	7.17127e-11	yes	CAD1	PREDICTED: probable cinnamyl alcohol dehydrogenase 1 [Arachis duranensis]	Metabolism	Biosynthesis of other secondary metabolites;Global and Overview	ko01100//Metabolic pathways;ko01110//Biosynthesis of secondary metabolites;ko00940//Phenylpropanoid biosynthesis	K00083
CSA032390	20.6667	5.66667	6.33333	1.82	1.79903	6.20578e-06	2.73124e-05	yes	CAD1	PREDICTED: probable cinnamyl alcohol dehydrogenase 1 [Arachis duranensis]	Metabolism	Global and Overview;Biosynthesis of other secondary metabolites	ko01100//Metabolic pathways;ko01110//Biosynthesis of secondary metabolites;ko00940//Phenylpropanoid biosynthesis	K00083
CSA032745	6.33333	38.6667	1.17667	7.88667	-2.74471	4.81197e-19	6.33012e-18	yes	CAD	cinnamyl alcohol dehydrogenase 3 [Camellia sinensis]	Metabolism	Biosynthesis of other secondary metabolites;Global and Overview	ko01100//Metabolic pathways;ko01110//Biosynthesis of secondary metabolites;ko00940//Phenylpropanoid biosynthesis	K00083
CSA008201	19	36.6667	1.7	3.64333	-1.09972	3.17654e-05	0.000127003	yes	F5H	ferulate 5-hydroxylase [Camptotheca acuminata]	Metabolism	Biosynthesis of other secondary metabolites;Global and Overview	ko01100//Metabolic pathways;ko01110//Biosynthesis of secondary metabolites;ko00940//Phenylpropanoid biosynthesis	K09755
CSA010644	80.6667	21.6667	7.39	2.16	1.77454	1.09669e-17	1.32414e-16	yes	CYP736A54	cytochrome P450 CYP736A54 [Bupleurum chinense]	Metabolism	Biosynthesis of other secondary metabolites;Global and Overview	ko01100//Metabolic pathways;ko01110//Biosynthesis of secondary metabolites;ko00940//Phenylpropanoid biosynthesis	K09755
CSA014974	35.63	10.6067	14.0933	4.41333	1.67507	0.00177103	0.00528273	yes	COMT1	caffeic acid O-methyltransferase [Camellia sinensis]	Metabolism	Biosynthesis of other secondary metabolites;Global and Overview	ko01100//Metabolic pathways;ko01110//Biosynthesis of secondary metabolites;ko00940//Phenylpropanoid biosynthesis	K13066
CSA035990	429.333	173.333	113.893	50.6633	1.16867	2.51602e-29	5.48645e-28	yes	COMT1	caffeic acid O-methyltransferase [Camellia sinensis]	Metabolism	Biosynthesis of other secondary metabolites;Global and Overview	ko01100//Metabolic pathways;ko01110//Biosynthesis of secondary metabolites;ko00940//Phenylpropanoid biosynthesis	K13066
