# Supplementary material for: Multiomics analysis of the mechanisms behind flavonoid differences between purple and green tender shoots of Camellia sinensis var. assamica
Source: G3 (Bethesda). 2022 Nov 7;13(2):jkac297. doi: 10.1093/g3journal/jkac297 (PMC9911070; doi:10.1093/g3journal/jkac297)
Supplement: jkac297_Supplementary_Table_S3 [file jkac297_supplementary_table_s3.xlsx]

## Sheet: Sheet1
Table S3 The full-length transcripts assigned into the flavonoids biosynthesis pathway
Description	ZJ Isoform ID	YK-10 Isoform ID
phenylalanine ammonia-lyase	Isoform018499，Isoform000022，Isoform000021，Isoform000020, Isoform008281，Isoform007917, Isoform007916，Isoform008282, Isoform018500	Isoform000020，Isoform000022 Isoform009786，Isoform000021 Isoform010233，Isoform022597 Isoform010285，Isoform010230 Isoform022598，Isoform009785 Isoform010231，Isoform010232
4-coumarate:coenzyme A ligase	Isoform012472，Isoform012471 Isoform012470，Isoform012469 Isoform000654，Isoform019686 Isoform019685	Isoform025664，Isoform025666 Isoform015361，Isoform025665 Isoform000771，Isoform000773 Isoform000772，Isoform002300
cinnamate 4-hydroxylase	Isoform023457，Isoform023456, Isoform019416	Isoform028707，Isoform028706, Isoform023720
coumarate 3-hydroxylase	Isoform001857	Isoform002300
anthocyanidin synthase	Isoform011751，Isoform011749, Isoform011750，Isoform011748	Isoform014520
anthocyanidin reductase	Isoform017666	Isoform021559
chalcone isomerase	Isoform007388，Isoform000025	Isoform000024，Isoform009157
chalcone synthase	Isoform019610，Isoform019609, Isoform011339，Isoform000057, Isoform000056，Isoform000055	Isoform023933，Isoform014056, Isoform000069
flavonoid 3',5'-hydroxylase	Isoform001816，Isoform001815, Isoform001814，Isoform001813, Isoform001812，Isoform000889	Isoform002248, Isoform002249
flavonoids-3'-hydroxylase	Isoform010640
dihydroflavonol-4-reductase	Isoform021943
flavonol synthase	Isoform010762，Isoform010418, Isoform010417，Isoform010416, Isoform010415	Isoform013347，Isoform012939, Isoform012938，Isoform005261
leucoanthocyanidin reductase	Isoform019512，Isoform019511	Isoform001069，Isoform023832
flavanone 3-hydroxylase	Isoform013393，Isoform013392, Isoform013391，Isoform016250
flavonoid 3',5'-hydroxylase	Isoform001816，Isoform001815, Isoform001814，Isoform001812, Isoform001813，Isoform000889	Isoform002249，Isoform002248
flavonoid-3'-hydroxylase	Isoform010640	Isoform021559
UDP-glycosyltransferase	Isoform014935，Isoform004773, Isoform017075，Isoform017074, Isoform017048，Isoform016569	Isoform027539，Isoform000251, Isoform020866，Isoform020828
