# Supplementary material for: Multiomics analysis of the mechanisms behind flavonoid differences between purple and green tender shoots of Camellia sinensis var. assamica
Source: G3 (Bethesda). 2022 Nov 7;13(2):jkac297. doi: 10.1093/g3journal/jkac297 (PMC9911070; doi:10.1093/g3journal/jkac297)
Supplement: jkac297_Supplementary_Table_S4 [file jkac297_supplementary_table_s4.xlsx]

## Sheet: Sheet1
Table S4 Candidate isoforms associated with the flavonoids biosynthesis for RT-qPCR
Gene	Sequence Number	variety	Genome ID	Differential expression profile
phenylalanine ammonia-lyase(PAL)	Isoform018500（PAL1)	ZJ	CSA016076	ZJ_fpkm(143.83),YK_fpkm(63.86)
	Isoform007917（PAL2)	ZJ	CSA022024	ZJ_fpkm(197.54) ,YK_fpkm(75.82)
cinnamate 4-hydroxylase(C4H)	Isoform028706(C4H1)	YK	CSA022101	ZJ_fpkm(379.87),YK_fpkm(328.75)
	Isoform023720(C4H2)	YK	CSA032295	ZJ_fpkm(114.71),YK_fpkm(92.92)
4-hydroxycinnamoyl-CoA ligase(4CL)	Isoform015361(4CL1)	YK	CSA007753	ZJ_fpkm(81.11),YK_fpkm(119.87)
	Isoform000654(4CL2)	YK	CSA003473	ZJ_fpkm(61.50),YK_fpkm(47.37)
chalcone synthase(CHS)	Isoform000057(CHS1)	ZJ	CSA029773	ZJ_fpkm(88.73) ,YK_fpkm(217.78)
	Isoform023933(CHS2)	YK	CSA024718	ZJ_fpkm(263.79),YK_fpkm(356.90
	Isoform014056(CHS3)	YK	CSA029707	ZJ_fpkm(431.87),YK_fpkm(581.30)
chalcone isomerase(CHI)	Isoform000024(CHI)	YK	CSA023537	ZJ_fpkm(0),YK_fpkm(0.27)
flavanone-3-hydroxylase(F3H)	Isoform016464(F3H)	YK	CSA004930	ZJ_fpkm(232.73),YK_fpkm(166.44)
flavonoid 3',5'-hydroxylase(F3'5'H)	Isoform000889(F3'5'H1)	ZJ	CSA010560	ZJ_fpkm(3.42),YK_fpkm(2.82)
	Isoform001812(F3'5'H2)	ZJ	CSA031792	ZJ_fpkm(257.99) ,YK_fpkm(674.53)
flavonol synthase(FLS)	Isoform010416(FLS1)	ZJ	CSA003707	ZJ_fpkm(463.24),YK_fpkm(502.88)
	Isoform005261(FLS2)	YK	CSA008358	ZJ_fpkm(29.22),YK_fpkm(67.22)
	Isoform010762(FLS3)	ZJ	CSA006950	ZJ_fpkm(47.27),YK_fpkm(54.22)
dihydroflavonol 4-reductase(DFR)	Isoform021943（DFR）	ZJ	_	_
anthocyanidin reductase (ANR)	Isoform021559 (ANR)	YK	CSA011986	ZJ_fpkm(99.91),YK_fpkm(389.750)
leucoanthocyanidin reductase(LAR)	Isoform001069(LAR1)	YK	CSA014943	ZJ_fpkm(17.79),YK_fpkm(38.55)
	Isoform019511(LAR2)	ZJ	CSA018523	ZJ_fpkm(1044.80),YK_fpkm(1433.98)
anthocyanidin synthase (ANS)	Isoform014520 (ANS)	YK	CSA011508	ZJ_fpkm(303.46),YK_fpkm(54.30)
UDP-glycosyltransferase 75L12	Isoform027539(UGT75L121)	YK	CSA008693	ZJ_fpkm(3.38),YK_fpkm(10.24)
	Isoform014935(UGT75L122)	ZJ	CSA036672	ZJ_fpkm(12.53),YK_fpkm(4.08)
	Isoform004773(UGT75L123)	ZJ	CSA005544	ZJ_fpkm(11.43),YK_fpkm(4.73)
UDP-glycosyltransferase 94P1	Isoform020866(UGT94P11)	YK	_	_
	Isoform020828(UGT94P12)	YK	_	_
UDP-glycosyltransferase 78A15	Isoform016569 (UGT78A15)	ZJ	CSA021432	ZJ_fpkm(29.71),YK_fpkm(29.57)
coumarate 3’-hydroxylase(C3'H)	Isoform002300(C3'H)	YK	CSA015961	ZJ_fpkm(292.65),YK_fpkm(185.46)
trans-cinnamate 4-hydroxylase	Isoform023457(TC4H)	ZJ	CSA022101	ZJ_fpkm(379.89),YK_fpkm(328.75)
caffeoyl-CoA-O-methyltransferase	Isoform018819(CCoAOMT1)	ZJ	CSA000501	ZJ_fpkm(195.36),YK_fpkm(110.26)
	Isoform008962(CCoAOMT2)	YK	CSA019654	ZJ_fpkm(22.55),YK_fpkm(22.21)
	Isoform003638(CCoAOMT3)	YK	CSA001731	ZJ_fpkm(16.89),YK_fpkm(29.35)
Shikimate O-hydroxycinnamoyltransferase	Isoform015424(SHT1)	ZJ	CSA035811	ZJ_fpkm(0.001),YK_fpkm(0.001)
	Isoform002479(SHT2)	YK	CSA007894	ZJ_fpkm(73.2),YK_fpkm(44.53)
