# Supplementary material for: Multiomics analysis of the mechanisms behind flavonoid differences between purple and green tender shoots of Camellia sinensis var. assamica
Source: G3 (Bethesda). 2022 Nov 7;13(2):jkac297. doi: 10.1093/g3journal/jkac297 (PMC9911070; doi:10.1093/g3journal/jkac297)
Supplement: jkac297_Supplementary_Table_S5 [file jkac297_supplementary_table_s5.xlsx]

## Sheet: Sheet1
Table S5 The DEPs of ZJ/YK-10 involving in the flavonoids biosynthesis pathways
GeneID	ZJ-1_113	ZJ-2_114	ZJ-3_115	YK-1_116	YK-2_117	YK-3_118	ZJ	YK	log2_FC(ZJ/YK-10)	Pvalue	Symbol	Description	KEGG_A_class	KEGG_B_class	Pathway	K_ID
CSA008261	0.845	0.706	0.809	0.954	0.95	1.119	0.786667	1.00767	-0.357194	0.0316562	CHI	chalcone isomerase [Camellia nitidissima]	Metabolism	Biosynthesis of other secondary metabolites;Global and Overview	ko01100//Metabolic pathways;ko01110//Biosynthesis of secondary metabolites;ko00941//Flavonoid biosynthesis	K01859
CSA011508	1.217	1.325	1.278	0.815	0.718	0.775	1.27333	0.769333	0.726929	0.000339294	ANS	anthocyanidin synthase [Camellia sinensis]	Metabolism	Biosynthesis of other secondary metabolites;Global and Overview	ko01100//Metabolic pathways;ko01110//Biosynthesis of secondary metabolites;ko00941//Flavonoid biosynthesis	K05277
CSA011986	0.918	0.874	0.867	0.994	1.132	1.093	0.886333	1.073	-0.275729	0.0113015	ANR	anthocyanidin reductase [Camellia sinensis]	Metabolism	Global and Overview;Biosynthesis of other secondary metabolites	ko01110//Biosynthesis of secondary metabolites;ko00941//Flavonoid biosynthesis	K08695
CSA021432	1.623	1.401	1.389	1.015	0.909	0.82	1.471	0.914667	0.685479	0.00393264	UGT78A15	UDP-glycosyltransferase 78A15 [Camellia sinensis]	Metabolism	Biosynthesis of other secondary metabolites;Global and Overview	ko01100//Metabolic pathways;ko01110//Biosynthesis of secondary metabolites;ko00942//Anthocyanin biosynthesis	K12930
CSA016076	0.769	0.751	0.848	0.95	1.118	1.111	0.789333	1.05967	-0.424904	0.0107164	PAL	phenylalanine ammonia-lyase [Camellia sinensis]	Metabolism	Amino acid metabolism;Biosynthesis of other secondary metabolites;Global and Overview	ko01100//Metabolic pathways;ko01110//Biosynthesis of secondary metabolites;ko00940//Phenylpropanoid biosynthesis;ko00360//Phenylalanine metabolism	K10775
CSA032883	0.682	0.692	0.854	0.979	1.085	0.948	0.742667	1.004	-0.434973	0.0214906	PAL	phenylalanine ammonia-lyase [Populus szechuanica]	Metabolism	Biosynthesis of other secondary metabolites;Amino acid metabolism;Global and Overview	ko01100//Metabolic pathways;ko01110//Biosynthesis of secondary metabolites;ko00940//Phenylpropanoid biosynthesis;ko00360//Phenylalanine metabolism	K10775
CSA023534	0.717	0.665	0.853	1.044	1.272	1.232	0.745	1.18267	-0.666731	0.00838782	PAL	phenylalanine ammonia-lyase [Camellia sinensis]	Metabolism	Global and Overview;Amino acid metabolism;Biosynthesis of other secondary metabolites	ko01100//Metabolic pathways;ko01110//Biosynthesis of secondary metabolites;ko00940//Phenylpropanoid biosynthesis;ko00360//Phenylalanine metabolism	K10775
CSA022045	1.179	1.13	1.19	0.889	0.861	0.938	1.16633	0.896	0.38041	0.000876563	POD12	PREDICTED: peroxidase 12 [Fragaria vesca subsp. vesca] [Fragaria vesca]	Metabolism	Biosynthesis of other secondary metabolites;Global and Overview	ko01100//Metabolic pathways;ko01110//Biosynthesis of secondary metabolites;ko00940//Phenylpropanoid biosynthesis	K00430
CSA023255	1.3	1.475	1.433	0.682	0.717	0.768	1.40267	0.722333	0.957436	0.000208256	POD3	PREDICTED: peroxidase 3-like [Nelumbo nucifera]	Metabolism	Biosynthesis of other secondary metabolites;Global and Overview	ko01100//Metabolic pathways;ko01110//Biosynthesis of secondary metabolites;ko00940//Phenylpropanoid biosynthesis	K00430
CSA023575	1.092	1.253	1.369	0.895	0.819	0.731	1.238	0.815	0.603139	0.00905833	POD43	PREDICTED: peroxidase 43 [Gossypium arboreum]	Metabolism	Biosynthesis of other secondary metabolites;Global and Overview	ko01100//Metabolic pathways;ko01110//Biosynthesis of secondary metabolites;ko00940//Phenylpropanoid biosynthesis	K00430
CSA023848	1.353	1.382	1.625	0.796	0.716	0.739	1.45333	0.750333	0.953762	0.000560413	POD4	PREDICTED: peroxidase 4 [Citrus sinensis]	Metabolism	Global and Overview;Biosynthesis of other secondary metabolites	ko01100//Metabolic pathways;ko01110//Biosynthesis of secondary metabolites;ko00940//Phenylpropanoid biosynthesis	K00430
CSA026830	1.141	1.11	1.168	0.932	0.983	0.857	1.13967	0.924	0.302647	0.00769469	POD72	PREDICTED: peroxidase 72-like [Nelumbo nucifera]	Metabolism	Global and Overview;Biosynthesis of other secondary metabolites	ko01100//Metabolic pathways;ko01110//Biosynthesis of secondary metabolites;ko00940//Phenylpropanoid biosynthesis	K00430
CSA027109	1.55	1.734	1.534	0.682	0.637	0.724	1.606	0.681	1.23775	9.12697e-05	PODP7	PREDICTED: peroxidase P7-like [Solanum tuberosum]	Metabolism	Global and Overview;Biosynthesis of other secondary metabolites	ko01100//Metabolic pathways;ko01110//Biosynthesis of secondary metabolites;ko00940//Phenylpropanoid biosynthesis	K00430
CSA028426	1.222	1.358	1.127	0.941	0.883	1.018	1.23567	0.947333	0.383346	0.0175899	POD73	PREDICTED: peroxidase 73 [Vitis vinifera]	Metabolism	Global and Overview;Biosynthesis of other secondary metabolites	ko01100//Metabolic pathways;ko01110//Biosynthesis of secondary metabolites;ko00940//Phenylpropanoid biosynthesis	K00430
CSA006767	1.7	1.518	1.4	0.801	0.773	0.704	1.53933	0.759333	1.0195	0.00049453	POD10	PREDICTED: peroxidase 10 [Vitis vinifera]	Metabolism	Biosynthesis of other secondary metabolites;Global and Overview	ko01100//Metabolic pathways;ko01110//Biosynthesis of secondary metabolites;ko00940//Phenylpropanoid biosynthesis	K00430
CSA000862	1.55	1.734	1.534	0.682	0.637	0.724	1.606	0.681	1.23775	9.12697e-05	PODP7	PREDICTED: peroxidase P7-like [Solanum tuberosum]	Metabolism	Global and Overview;Biosynthesis of other secondary metabolites	ko01100//Metabolic pathways;ko01110//Biosynthesis of secondary metabolites;ko00940//Phenylpropanoid biosynthesis	K00430
CSA012305	1.253	1.215	1.173	0.927	0.958	0.875	1.21367	0.92	0.399666	0.00105061	POD73	PREDICTED: peroxidase 73-like [Nelumbo nucifera]	Metabolism	Biosynthesis of other secondary metabolites;Global and Overview	ko01100//Metabolic pathways;ko01110//Biosynthesis of secondary metabolites;ko00940//Phenylpropanoid biosynthesis	K00430
CSA017738	1.329	1.242	1.376	0.809	0.841	0.769	1.31567	0.806333	0.706346	0.000248957	PODA2	PREDICTED: peroxidase A2-like [Juglans regia]	Metabolism	Global and Overview;Biosynthesis of other secondary metabolites	ko01100//Metabolic pathways;ko01110//Biosynthesis of secondary metabolites;ko00940//Phenylpropanoid biosynthesis	K00430
CSA013563	1.021	1.083	1.164	0.817	0.935	0.916	1.08933	0.889333	0.292649	0.0229143	POD	class III-type peroxidase [Hevea brasiliensis subsp. brasiliensis] [Hevea brasiliensis]	Metabolism	Global and Overview;Biosynthesis of other secondary metabolites	ko01100//Metabolic pathways;ko01110//Biosynthesis of secondary metabolites;ko00940//Phenylpropanoid biosynthesis	K00430
CSA001160	1.252	1.677	1.48	0.956	0.656	0.8	1.46967	0.804	0.870222	0.011601	POD64	PREDICTED: peroxidase 64 [Nelumbo nucifera]	Metabolism	Biosynthesis of other secondary metabolites;Global and Overview	ko01100//Metabolic pathways;ko01110//Biosynthesis of secondary metabolites;ko00940//Phenylpropanoid biosynthesis	K00430
CSA006215	1.222	1.285	1.37	0.735	0.688	0.849	1.29233	0.757333	0.770978	0.00157919	PNC1	PREDICTED: cationic peroxidase 1-like [Eucalyptus grandis]	Metabolism	Biosynthesis of other secondary metabolites;Global and Overview	ko01100//Metabolic pathways;ko01110//Biosynthesis of secondary metabolites;ko00940//Phenylpropanoid biosynthesis	K00430
CSA013096	0.762	0.743	0.726	1.063	0.952	1.126	0.743667	1.047	-0.493533	0.00267088	BGLU	PREDICTED: beta-glucosidase BoGH3B [Theobroma cacao]	Metabolism	Metabolism of other amino acids;Biosynthesis of other secondary metabolites;Carbohydrate metabolism;Global and Overview	ko01100//Metabolic pathways;ko01110//Biosynthesis of secondary metabolites;ko00500//Starch and sucrose metabolism;ko00940//Phenylpropanoid biosynthesis;ko00460//Cyanoamino acid metabolism	K05349
CSA029333	0.789	0.733	0.661	1.332	1.275	1.219	0.727667	1.27533	-0.809525	0.000603891	BGLU	PREDICTED: beta-glucosidase BoGH3B [Theobroma cacao]	Metabolism	Carbohydrate metabolism;Biosynthesis of other secondary metabolites;Global and Overview;Metabolism of other amino acids	ko01100//Metabolic pathways;ko01110//Biosynthesis of secondary metabolites;ko00500//Starch and sucrose metabolism;ko00940//Phenylpropanoid biosynthesis;ko00460//Cyanoamino acid metabolism	K05349
CSA035990	1.109	1.044	1.149	0.874	0.952	0.882	1.10067	0.902667	0.286112	0.00702984	COMT1	caffeic acid O-methyltransferase [Camellia sinensis]	Metabolism	Biosynthesis of other secondary metabolites;Global and Overview	ko01100//Metabolic pathways;ko01110//Biosynthesis of secondary metabolites;ko00940//Phenylpropanoid biosynthesis	K13066
CSA008028	0.628	0.551	0.634	1.12	1.008	1.21	0.604333	1.11267	-0.880605	0.000939222	CAD3	cinnamyl alcohol dehydrogenase 3 [Camellia sinensis]	Metabolism	Global and Overview;Biosynthesis of other secondary metabolites	ko01100//Metabolic pathways;ko01110//Biosynthesis of secondary metabolites;ko00940//Phenylpropanoid biosynthesis	K00083
CSA008960	1.178	1.138	1.293	0.917	0.874	0.992	1.203	0.927667	0.374958	0.00807152	CAD	PREDICTED: probable mannitol dehydrogenase [Pyrus x bretschneideri]	Metabolism	Global and Overview;Biosynthesis of other secondary metabolites	ko01100//Metabolic pathways;ko01110//Biosynthesis of secondary metabolites;ko00940//Phenylpropanoid biosynthesis	K00083
CSA009196	1.131	1.087	1.132	0.916	0.861	0.919	1.11667	0.898667	0.313341	0.000972562	CAD	PREDICTED: probable mannitol dehydrogenase [Sesamum indicum]	Metabolism	Global and Overview;Biosynthesis of other secondary metabolites	ko01100//Metabolic pathways;ko01110//Biosynthesis of secondary metabolites;ko00940//Phenylpropanoid biosynthesis	K00083
CSA014396	1.093	1.038	1.083	0.828	0.921	0.835	1.07133	0.861333	0.314764	0.00435575	CAD	cinnamyl alcohol dehydrogenase, partial [Eucalyptus globulus]	Metabolism	Biosynthesis of other secondary metabolites;Global and Overview	ko01100//Metabolic pathways;ko01110//Biosynthesis of secondary metabolites;ko00940//Phenylpropanoid biosynthesis	K00083
CSA014397	1.181	1.209	1.173	0.882	0.926	0.981	1.18767	0.929667	0.353345	0.00156002	CAD1	PREDICTED: cinnamyl alcohol dehydrogenase 1-like [Juglans regia]	Metabolism	Biosynthesis of other secondary metabolites;Global and Overview	ko01100//Metabolic pathways;ko01110//Biosynthesis of secondary metabolites;ko00940//Phenylpropanoid biosynthesis	K00083
