# Supplementary material for: Multiomics analysis of the mechanisms behind flavonoid differences between purple and green tender shoots of Camellia sinensis var. assamica
Source: G3 (Bethesda). 2022 Nov 7;13(2):jkac297. doi: 10.1093/g3journal/jkac297 (PMC9911070; doi:10.1093/g3journal/jkac297)
Supplement: jkac297_Supplementary_Table_S6 [file jkac297_supplementary_table_s6.xlsx]

## Sheet: Table S6a
Table S6a The associated DEGs and DEPs related with the Flavonoids biosynthesis
ProteinID	GeneID	9-Quadrant	Color	4-Quadrant	Cor	Genes_ZJ_fpkm	Genes_YK_fpkm	log2FC(ZJ/YK-10)	Genes_significant	Proteins_ZJ	Proteins_YK	log2FC(ZJ/YK-10)	Symbol	Description	KEGG_A_class	KEGG_B_class	Pathway	K_ID
CSA008261	CSA008261	quadrant3	red	DEPs_DEGs	Cor	14.6667	35.8367	-1.2889	yes	0.786667	1.00767	-0.357194	CHI	chalcone isomerase [Camellia nitidissima]	Metabolism	Biosynthesis of other secondary metabolites	ko00941//Flavonoid biosynthesis	K01859
CSA011986	CSA011986	quadrant3	red	DEPs_DEGs	Cor	99.9133	389.747	-1.96379	yes	0.886333	1.073	-0.275729	ANR	anthocyanidin reductase [Camellia sinensis]	Metabolism	Biosynthesis of other secondary metabolites	ko00941//Flavonoid biosynthesis	K08695
CSA011508	CSA011508	quadrant7	red	DEPs_DEGs	Cor	303.46	54.3	2.48248	yes	1.27333	0.769333	0.726929	ANS	anthocyanidin synthase [Camellia sinensis]	Metabolism	Biosynthesis of other secondary metabolites	ko00941//Flavonoid biosynthesis	K05277
CSA016076	CSA016076	quadrant9	red	DEPs_DEGs	Diff	143.83	63.8567	1.17146	yes	0.789333	1.05967	-0.424904	PAL	phenylalanine ammonia-lyase [Camellia sinensis]	Metabolism	Biosynthesis of other secondary metabolites;Amino acid metabolism	ko00940//Phenylpropanoid biosynthesis;ko00360//Phenylalanine metabolism	K10775

## Sheet: Table S6b  
Table S6b The correlated DEGs and DLMs in the Flavonoids biosynthesis
Transcript ID	Symbol	K_IDs	Metabolite	Compound	C_IDs	cor	p_value
CSA011508	ANS	K05277;01100,01110,00941	mws1422	(-)-Epiafzelechin	C12128;00941,01110	-0.999568	2.79363e-07
CSA011508	ANS	K05277;01100,01110,00941	pme3285	Afzelechin(3,5,7,4'-Tetrahydroxyflavan)	C09320;00941,01110	-0.960311	0.00233158
XLOC_010242	DFR	K13082;01100,01110,00941	mws1422	(-)-Epiafzelechin	C12128;00941,01110	-0.997009	1.34087e-05
XLOC_010242	DFR	K13082;01100,01110,00941	pme3285	Afzelechin(3,5,7,4'-Tetrahydroxyflavan)	C09320;00941,01110	-0.949987	0.00368936
XLOC_016774	LAR	K13081;01110,00941	mws1422	(-)-Epiafzelechin	C12128;00941,01110	0.928801	0.00742356
XLOC_016774	LAR	K13081;01110,00941	pme3285	Afzelechin(3,5,7,4'-Tetrahydroxyflavan)	C09320;00941,01110	0.889493	0.0176429
XLOC_018541	SHT	K13065;01100,01110,00940,00945,00941	pme3285	Afzelechin(3,5,7,4'-Tetrahydroxyflavan)	C09320;00941,01110	0.992794	7.77121e-05
XLOC_018541	SHT	K13065;01100,01110,00940,00945,00941	mws1422	(-)-Epiafzelechin	C12128;00941,01110	0.982491	0.000457172
XLOC_018193	CCoAOMT	K00588;01100,01110,00360,00940,00945,00941	mws1422	(-)-Epiafzelechin	C12128;00941,01110	-0.975053	0.000925766
XLOC_018193	CCoAOMT	K00588;01100,01110,00360,00940,00945,00941	pme3285	Afzelechin(3,5,7,4'-Tetrahydroxyflavan)	C09320;00941,01110	-0.942609	0.004846
XLOC_022703	FAOMT	K00588;01100,01110,00360,00940,00945,00941	mws1422	(-)-Epiafzelechin	C12128;00941,01110	-0.998194	4.88828e-06
XLOC_022703	FAOMT	K00588;01100,01110,00360,00940,00945,00941	pme3285	Afzelechin(3,5,7,4'-Tetrahydroxyflavan)	C09320;00941,01110	-0.958646	0.00252992
XLOC_023395	ACT	K13065;01100,01110,00940,00945,00941	mws1422	(-)-Epiafzelechin	C12128;00941,01110	-0.807375	0.0520832
XLOC_023395	ACT	K13065;01100,01110,00940,00945,00941	pme3285	Afzelechin(3,5,7,4'-Tetrahydroxyflavan)	C09320;00941,01110	-0.761014	0.0788468
XLOC_039848	ACT	K13065;01100,01110,00940,00945,00941	mws1422	(-)-Epiafzelechin	C12128;00941,01110	-0.874909	0.0224928
XLOC_039848	ACT	K13065;01100,01110,00940,00945,00941	pme3285	Afzelechin(3,5,7,4'-Tetrahydroxyflavan)	C09320;00941,01110	-0.83572	0.0382652
CSA003949	DFRA	K13082;01100,01110,00941	mws1422	(-)-Epiafzelechin	C12128;00941,01110	-0.981125	0.000531025
CSA003949	DFRA	K13082;01100,01110,00941	pme3285	Afzelechin(3,5,7,4'-Tetrahydroxyflavan)	C09320;00941,01110	-0.962551	0.00207741
CSA008261	CHI	K01859;01100,01110,00941	pme3285	Afzelechin(3,5,7,4'-Tetrahydroxyflavan)	C09320;00941,01110	0.87962	0.0208647
CSA008261	CHI	K01859;01100,01110,00941	mws1422	(-)-Epiafzelechin	C12128;00941,01110	0.837511	0.037459
CSA008358	FLS	K05278;01100,01110,00941	mws1422	(-)-Epiafzelechin	C12128;00941,01110	0.995369	3.21167e-05
CSA008358	FLS	K05278;01100,01110,00941	pme3285	Afzelechin(3,5,7,4'-Tetrahydroxyflavan)	C09320;00941,01110	0.975862	0.000866913
CSA009706	CCoAOMT	K00588;01100,01110,00360,00940,00945,00941	mws1422	(-)-Epiafzelechin	C12128;00941,01110	0.925173	0.00818918
CSA009706	CCoAOMT	K00588;01100,01110,00360,00940,00945,00941	pme3285	Afzelechin(3,5,7,4'-Tetrahydroxyflavan)	C09320;00941,01110	0.913324	0.0109434
CSA011696	HCT	K13065;01100,01110,00940,00945,00941	mws1422	(-)-Epiafzelechin	C12128;00941,01110	-0.991162	0.00011683
CSA011696	HCT	K13065;01100,01110,00940,00945,00941	pme3285	Afzelechin(3,5,7,4'-Tetrahydroxyflavan)	C09320;00941,01110	-0.932677	0.00664598
CSA011986	ANR	K08695;01110,00941	mws1422	(-)-Epiafzelechin	C12128;00941,01110	0.991698	0.000103105
CSA011986	ANR	K08695;01110,00941	pme3285	Afzelechin(3,5,7,4'-Tetrahydroxyflavan)	C09320;00941,01110	0.947098	0.0041239
CSA014943	LAR	K13081;01110,00941	pme3285	Afzelechin(3,5,7,4'-Tetrahydroxyflavan)	C09320;00941,01110	0.977288	0.000767885
CSA014943	LAR	K13081;01110,00941	mws1422	(-)-Epiafzelechin	C12128;00941,01110	0.976688	0.000808837
CSA015614	C12RT1	K13080;00941,00944	mws1422	(-)-Epiafzelechin	C12128;00941,01110	-0.955972	0.00286507
CSA015614	C12RT1	K13080;00941,00944	pme3285	Afzelechin(3,5,7,4'-Tetrahydroxyflavan)	C09320;00941,01110	-0.912461	0.0111591
CSA023956	SHT	K13065;01100,01110,00940,00945,00941	mws1422	(-)-Epiafzelechin	C12128;00941,01110	-0.969317	0.00139776
CSA023956	SHT	K13065;01100,01110,00940,00945,00941	pme3285	Afzelechin(3,5,7,4'-Tetrahydroxyflavan)	C09320;00941,01110	-0.91006	0.01177
CSA025760	ACT	K13065;01100,01110,00940,00945,00941	mws1422	(-)-Epiafzelechin	C12128;00941,01110	-0.876799	0.0218328
CSA025760	ACT	K13065;01100,01110,00940,00945,00941	pme3285	Afzelechin(3,5,7,4'-Tetrahydroxyflavan)	C09320;00941,01110	-0.827826	0.0419139
CSA029773	CHS3	K00660;01100,01110,00941,04712	mws1422	(-)-Epiafzelechin	C12128;00941,01110	0.991449	0.00010936
CSA029773	CHS3	K00660;01100,01110,00941,04712	pme3285	Afzelechin(3,5,7,4'-Tetrahydroxyflavan)	C09320;00941,01110	0.962869	0.00204251
CSA029775	CHS1	K00660;01100,01110,00941,04712	mws1422	(-)-Epiafzelechin	C12128;00941,01110	-0.929192	0.00734315
CSA029775	CHS1	K00660;01100,01110,00941,04712	pme3285	Afzelechin(3,5,7,4'-Tetrahydroxyflavan)	C09320;00941,01110	-0.864513	0.0262917
CSA030460	CCoAOMT	K00588;01100,01110,00360,00940,00945,00941	pme3285	Afzelechin(3,5,7,4'-Tetrahydroxyflavan)	C09320;00941,01110	0.921146	0.00908172
CSA030460	CCoAOMT	K00588;01100,01110,00360,00940,00945,00941	mws1422	(-)-Epiafzelechin	C12128;00941,01110	0.766794	0.0752358
CSA031792	F3'5'H	K13083;01110,00941,00944	mws1422	(-)-Epiafzelechin	C12128;00941,01110	0.99374	5.86516e-05
CSA031792	F3'5'H	K13083;01110,00941,00944	pme3285	Afzelechin(3,5,7,4'-Tetrahydroxyflavan)	C09320;00941,01110	0.952471	0.00333478
CSA035727	DFRA	K13082;01100,01110,00941	mws1422	(-)-Epiafzelechin	C12128;00941,01110	0.997361	1.04341e-05
CSA035727	DFRA	K13082;01100,01110,00941	pme3285	Afzelechin(3,5,7,4'-Tetrahydroxyflavan)	C09320;00941,01110	0.963369	0.00198812
CSA035767	ANS	K05277;01100,01110,00941	mws1422	(-)-Epiafzelechin	C12128;00941,01110	0.981536	0.000508221
CSA035767	ANS	K05277;01100,01110,00941	pme3285	Afzelechin(3,5,7,4'-Tetrahydroxyflavan)	C09320;00941,01110	0.918301	0.00973944
CSA005544	UGT75L12	K12338;00942	pme3392	Pelargonidin 3-O-glucoside	C12137;00942,01100,01110	0.898464	0.014941
CSA005544	UGT75L12	K12338;00942	pme1398	Delphinidin 3-O-glucoside(Mirtillin)	C12138;00942	0.88186	0.020111
CSA005544	UGT75L12	K12338;00942	pmb0550	Cyanidin 3-O-glucoside(Kuromanin)	C08604;00942	0.867913	0.0250182
CSA005544	UGT75L12	K12338;00942	pmf0203	Peonidin 3-O-glucoside	C12141;00942	0.79167	0.0605812
CSA005544	UGT75L12	K12338;00942	pme3391	Petunidin 3-O-glucoside	C12139;00942	0.75864	0.0803518
CSA005544	UGT75L12	K12338;00942	pme0444	Malvidin 3-O-glucoside(Oenin)	C12140;00942	0.602082	0.206005
CSA005545	UGT75L12	K12338;00942	pme3392	Pelargonidin 3-O-glucoside	C12137;00942,01100,01110	0.848438	0.0327157
CSA005545	UGT75L12	K12338;00942	pme1398	Delphinidin 3-O-glucoside(Mirtillin)	C12138;00942	0.823026	0.0442082
CSA005545	UGT75L12	K12338;00942	pmb0550	Cyanidin 3-O-glucoside(Kuromanin)	C08604;00942	0.807765	0.0518795
CSA005545	UGT75L12	K12338;00942	pmf0203	Peonidin 3-O-glucoside	C12141;00942	0.718727	0.107545
CSA005545	UGT75L12	K12338;00942	pme3391	Petunidin 3-O-glucoside	C12139;00942	0.678433	0.138482
CSA005545	UGT75L12	K12338;00942	pme0444	Malvidin 3-O-glucoside(Oenin)	C12140;00942	0.509156	0.302263
CSA005965	UGT94P1	K12937;00942	pmb0550	Cyanidin 3-O-glucoside(Kuromanin)	C08604;00942	-0.985331	0.000321209
CSA005965	UGT94P1	K12937;00942	pme1398	Delphinidin 3-O-glucoside(Mirtillin)	C12138;00942	-0.978717	0.00067461
CSA005965	UGT94P1	K12937;00942	pmf0203	Peonidin 3-O-glucoside	C12141;00942	-0.957063	0.00272581
CSA005965	UGT94P1	K12937;00942	pme3392	Pelargonidin 3-O-glucoside	C12137;00942,01100,01110	-0.946967	0.00414421
CSA005965	UGT94P1	K12937;00942	pme3391	Petunidin 3-O-glucoside	C12139;00942	-0.937897	0.00566542
CSA005965	UGT94P1	K12937;00942	pme0444	Malvidin 3-O-glucoside(Oenin)	C12140;00942	-0.847409	0.0331497
CSA007394	UGT94P1	K12937;00942	pme1398	Delphinidin 3-O-glucoside(Mirtillin)	C12138;00942	0.980277	0.000579649
CSA007394	UGT94P1	K12937;00942	pmb0550	Cyanidin 3-O-glucoside(Kuromanin)	C08604;00942	0.977458	0.000756517
CSA007394	UGT94P1	K12937;00942	pme3392	Pelargonidin 3-O-glucoside	C12137;00942,01100,01110	0.965084	0.00180739
CSA007394	UGT94P1	K12937;00942	pmf0203	Peonidin 3-O-glucoside	C12141;00942	0.937655	0.00570927
CSA007394	UGT94P1	K12937;00942	pme3391	Petunidin 3-O-glucoside	C12139;00942	0.918882	0.00960323
CSA007394	UGT94P1	K12937;00942	pme0444	Malvidin 3-O-glucoside(Oenin)	C12140;00942	0.807131	0.0522107
CSA008693	UGT75L12	K12338;00942	pmb0550	Cyanidin 3-O-glucoside(Kuromanin)	C08604;00942	-0.98573	0.000304008
CSA008693	UGT75L12	K12338;00942	pme1398	Delphinidin 3-O-glucoside(Mirtillin)	C12138;00942	-0.975487	0.000893932
CSA008693	UGT75L12	K12338;00942	pmf0203	Peonidin 3-O-glucoside	C12141;00942	-0.973546	0.00104048
CSA008693	UGT75L12	K12338;00942	pme3391	Petunidin 3-O-glucoside	C12139;00942	-0.961302	0.00221732
CSA008693	UGT75L12	K12338;00942	pme3392	Pelargonidin 3-O-glucoside	C12137;00942,01100,01110	-0.93279	0.00662396
CSA008693	UGT75L12	K12338;00942	pme0444	Malvidin 3-O-glucoside(Oenin)	C12140;00942	-0.892021	0.0168597
CSA008750	UGT94P1	K12937;00942	pme3392	Pelargonidin 3-O-glucoside	C12137;00942,01100,01110	0.920799	0.00916087
CSA008750	UGT94P1	K12937;00942	pme1398	Delphinidin 3-O-glucoside(Mirtillin)	C12138;00942	0.906381	0.0127366
CSA008750	UGT94P1	K12937;00942	pmb0550	Cyanidin 3-O-glucoside(Kuromanin)	C08604;00942	0.890103	0.0174523
CSA008750	UGT94P1	K12937;00942	pmf0203	Peonidin 3-O-glucoside	C12141;00942	0.825566	0.0429869
CSA008750	UGT94P1	K12937;00942	pme3391	Petunidin 3-O-glucoside	C12139;00942	0.801788	0.0550383
CSA008750	UGT94P1	K12937;00942	pme0444	Malvidin 3-O-glucoside(Oenin)	C12140;00942	0.65433	0.15858
CSA010001	UGT75L12	K12338;00942	pme3392	Pelargonidin 3-O-glucoside	C12137;00942,01100,01110	0.976452	0.000825243
CSA010001	UGT75L12	K12338;00942	pme1398	Delphinidin 3-O-glucoside(Mirtillin)	C12138;00942	0.962776	0.00205267
CSA010001	UGT75L12	K12338;00942	pmb0550	Cyanidin 3-O-glucoside(Kuromanin)	C08604;00942	0.944264	0.00457318
CSA010001	UGT75L12	K12338;00942	pmf0203	Peonidin 3-O-glucoside	C12141;00942	0.885185	0.0190168
CSA010001	UGT75L12	K12338;00942	pme3391	Petunidin 3-O-glucoside	C12139;00942	0.867438	0.0251944
CSA010001	UGT75L12	K12338;00942	pme0444	Malvidin 3-O-glucoside(Oenin)	C12140;00942	0.722281	0.104982
CSA026000	UGT94P1	K12937;00942	pmb0550	Cyanidin 3-O-glucoside(Kuromanin)	C08604;00942	-0.858037	0.0287998
CSA026000	UGT94P1	K12937;00942	pme1398	Delphinidin 3-O-glucoside(Mirtillin)	C12138;00942	-0.85163	0.0313874
CSA026000	UGT94P1	K12937;00942	pmf0203	Peonidin 3-O-glucoside	C12141;00942	-0.832253	0.0398486
CSA026000	UGT94P1	K12937;00942	pme3392	Pelargonidin 3-O-glucoside	C12137;00942,01100,01110	-0.825498	0.0430194
CSA026000	UGT94P1	K12937;00942	pme3391	Petunidin 3-O-glucoside	C12139;00942	-0.815586	0.0478768
CSA026000	UGT94P1	K12937;00942	pme0444	Malvidin 3-O-glucoside(Oenin)	C12140;00942	-0.736898	0.0947274
CSA028873	UGT75L14	K12338;00942	pmf0203	Peonidin 3-O-glucoside	C12141;00942	-0.822958	0.044241
CSA028873	UGT75L14	K12338;00942	pme0444	Malvidin 3-O-glucoside(Oenin)	C12140;00942	-0.817054	0.0471421
CSA028873	UGT75L14	K12338;00942	pme3391	Petunidin 3-O-glucoside	C12139;00942	-0.812601	0.0493872
CSA028873	UGT75L14	K12338;00942	pmb0550	Cyanidin 3-O-glucoside(Kuromanin)	C08604;00942	-0.797227	0.0575064
CSA028873	UGT75L14	K12338;00942	pme1398	Delphinidin 3-O-glucoside(Mirtillin)	C12138;00942	-0.763762	0.0771207
CSA028873	UGT75L14	K12338;00942	pme3392	Pelargonidin 3-O-glucoside	C12137;00942,01100,01110	-0.681055	0.136366
CSA029026	UGT75L13	K12338;00942	pme1398	Delphinidin 3-O-glucoside(Mirtillin)	C12138;00942	0.975774	0.000873228
CSA029026	UGT75L13	K12338;00942	pmb0550	Cyanidin 3-O-glucoside(Kuromanin)	C08604;00942	0.973235	0.00106495
CSA029026	UGT75L13	K12338;00942	pme3392	Pelargonidin 3-O-glucoside	C12137;00942,01100,01110	0.958448	0.00255394
CSA029026	UGT75L13	K12338;00942	pmf0203	Peonidin 3-O-glucoside	C12141;00942	0.93882	0.0055
CSA029026	UGT75L13	K12338;00942	pme3391	Petunidin 3-O-glucoside	C12139;00942	0.923469	0.00856132
CSA029026	UGT75L13	K12338;00942	pme0444	Malvidin 3-O-glucoside(Oenin)	C12140;00942	0.819425	0.0459671
CSA036671	UGT75L12	K12338;00942	pmb0550	Cyanidin 3-O-glucoside(Kuromanin)	C08604;00942	0.942069	0.00493674
CSA036671	UGT75L12	K12338;00942	pmf0203	Peonidin 3-O-glucoside	C12141;00942	0.930353	0.00710712
CSA036671	UGT75L12	K12338;00942	pme1398	Delphinidin 3-O-glucoside(Mirtillin)	C12138;00942	0.916308	0.0102135
CSA036671	UGT75L12	K12338;00942	pme3391	Petunidin 3-O-glucoside	C12139;00942	0.904199	0.0133272
CSA036671	UGT75L12	K12338;00942	pme3392	Pelargonidin 3-O-glucoside	C12137;00942,01100,01110	0.853595	0.0305827
CSA036671	UGT75L12	K12338;00942	pme0444	Malvidin 3-O-glucoside(Oenin)	C12140;00942	0.850675	0.0317819
CSA036672	UGT75L12	K12338;00942	pme3392	Pelargonidin 3-O-glucoside	C12137;00942,01100,01110	0.962656	0.00206581
CSA036672	UGT75L12	K12338;00942	pme1398	Delphinidin 3-O-glucoside(Mirtillin)	C12138;00942	0.95628	0.00282533
CSA036672	UGT75L12	K12338;00942	pmb0550	Cyanidin 3-O-glucoside(Kuromanin)	C08604;00942	0.943369	0.00471987
CSA036672	UGT75L12	K12338;00942	pmf0203	Peonidin 3-O-glucoside	C12141;00942	0.885141	0.0190314
CSA036672	UGT75L12	K12338;00942	pme3391	Petunidin 3-O-glucoside	C12139;00942	0.863378	0.0267233
CSA036672	UGT75L12	K12338;00942	pme0444	Malvidin 3-O-glucoside(Oenin)	C12140;00942	0.724244	0.103578
CSA015614	C12RT1	K13080;00941,00944	mws0045	Quercitrin	C01750;00944	0.906556	0.0126898
CSA015614	C12RT1	K13080;00941,00944	mws0047	Rhoifolin	C12627;00944	0.897638	0.0151807
CSA015614	C12RT1	K13080;00941,00944	pme3227	Vitexin 2''-O-β-L-rhamnoside	C12628;00944	0.895369	0.0158487
CSA028429	COMT1	K05279;00944	mws0047	Rhoifolin	C12627;00944	0.977281	0.000768363
CSA028429	COMT1	K05279;00944	pme3227	Vitexin 2''-O-β-L-rhamnoside	C12628;00944	0.975203	0.000914738
CSA028429	COMT1	K05279;00944	mws0045	Quercitrin	C01750;00944	0.90461	0.0132149
CSA031792	F3'5'H	K13083;01110,00941,00944	mws0045	Quercitrin	C01750;00944	-0.971243	0.00122855
CSA031792	F3'5'H	K13083;01110,00941,00944	pme3227	Vitexin 2''-O-β-L-rhamnoside	C12628;00944	-0.969776	0.00135641
CSA031792	F3'5'H	K13083;01110,00941,00944	mws0047	Rhoifolin	C12627;00944	-0.936907	0.00584542

## Sheet: Table S6c  
Table S6c The correlated DEPs and DLMs in the Flavonoids biosynthesis
Protein ID	Symbol	K_IDs	Metabolite	Compound	C_IDs	cor	p_value
CSA011508	ANS	K05277;01100,01110,00941	mws1422	(-)-Epiafzelechin	C12128;00941,01110	-0.985397	0.000318299
CSA011508	ANS	K05277;01100,01110,00941	pme3285	Afzelechin(3,5,7,4'-Tetrahydroxyflavan)	C09320;00941,01110	-0.96526	0.00178932
CSA011986	ANR	K08695;01110,00941	pme3285	Afzelechin(3,5,7,5'-Tetrahydroxyflavan)	C09320;00941,01110	0.910327	0.0117013
CSA011986	ANR	K08695;01110,00941	mws1422	(-)-Epiafzelechin	C12128;00941,01110	0.906053	0.0128244
CSA008261	CHI	K01859;01100,01110,00941	mws1422	(-)-Epiafzelechin	C12128;00941,01110	0.856841	0.0292749
CSA006623	CHI	K01859;01100,01110,00941	mws1422	(-)-Epiafzelechin	C12128;00941,01110	0.856841	0.0292749
CSA008261	CHI	K01859;01100,01110,00941	pme3285	Afzelechin(3,5,7,4'-Tetrahydroxyflavan)	C09320;00941,01110	0.709704	0.114175
CSA006623	CHI	K01859;01100,01110,00941	pme3285	Afzelechin(3,5,7,5'-Tetrahydroxyflavan)	C09320;00941,01110	0.709704	0.114175
CSA021432	UGT78A15	K12930;01100,01110,00942	pmb0550	Cyanidin 3-O-glucoside(Kuromanin)	C08604;00942	0.90909	0.0120212
CSA021432	UGT78A15	K12930;01100,01110,00942	pmf0203	Peonidin 3-O-glucoside	C12141;00942	0.885963	0.0187652
CSA021432	UGT78A15	K12930;01100,01110,00942	pme1398	Delphinidin 3-O-glucoside(Mirtillin)	C12138;00942	0.879907	0.0207676
CSA021432	UGT78A15	K12930;01100,01110,00942	pme3391	Petunidin 3-O-glucoside	C12139;00942	0.850574	0.031824
CSA021432	UGT78A15	K12930;01100,01110,00942	pme3392	Pelargonidin 3-O-glucoside	C12137;00942,01100,01110	0.819794	0.0457851
CSA021432	UGT78A15	K12930;01100,01110,00942	pme0444	Malvidin 3-O-glucoside(Oenin)	C12140;00942	0.789329	0.0618985
