# Supplementary material for: Multiomics analysis of the mechanisms behind flavonoid differences between purple and green tender shoots of Camellia sinensis var. assamica
Source: G3 (Bethesda). 2022 Nov 7;13(2):jkac297. doi: 10.1093/g3journal/jkac297 (PMC9911070; doi:10.1093/g3journal/jkac297)
Supplement: jkac297_Supplementary_Table_S7 [file jkac297_supplementary_table_s7.xlsx]

## Sheet: DEGs
Table S7a The DEGs in correlation of transcriptome, proteome and metabolome
ID	ZJ_fpkm	YK_fpkm	log2(FC)	Pvalue	FDR	significant	Symbol	Description	KEGG_A_class	KEGG_B_class	Pathway	K_ID
CSA028429	113.103	55.6133	1.02414	1.03238e-17	1.24823e-16	yes	COMT1	caffeic acid O-methyltransferase [Camellia sinensis]	Metabolism	Biosynthesis of other secondary metabolites	ko00944//Flavone and flavonol biosynthesis	K05279
CSA015614	1.59	0.52	1.61244	0.00110884	0.00343652	yes	C12RT1	PREDICTED: flavanone 7-O-glucoside 2''-O-beta-L-rhamnosyltransferase [Vitis vinifera]	Metabolism	Biosynthesis of other secondary metabolites	ko00941//Flavonoid biosynthesis;ko00944//Flavone and flavonol biosynthesis	K13080
CSA031792	257.993	674.533	-1.38656	1.52954e-131	3.70385e-129	yes	F3'5'H	flavonoid 3',5'-hydroxylase [Camellia sinensis var. sinensis] [Camellia sinensis]	Metabolism	Biosynthesis of other secondary metabolites;Global and Overview	ko01110//Biosynthesis of secondary metabolites;ko00941//Flavonoid biosynthesis;ko00944//Flavone and flavonol biosynthesis	K13083
CSA030460	0.001	0.853333	-9.73697	0.00172312	0.00515226	yes	CCoAOMT	caffeoyl-CoA-O-methyltransferase [Camellia sinensis]	Metabolism	Amino acid metabolism;Global and Overview;Biosynthesis of other secondary metabolites	ko01100//Metabolic pathways;ko01110//Biosynthesis of secondary metabolites;ko00940//Phenylpropanoid biosynthesis;ko00360//Phenylalanine metabolism;ko00941//Flavonoid biosynthesis;ko00945//Stilbenoid, diarylheptanoid and gingerol biosynthesis	K00588
CSA009706	0.001	1.13333	-10.1464	3.79316e-05	0.000149874	yes	CCoAOMT	caffeoyl-CoA-O-methyltransferase [Camellia sinensis]	Metabolism	Biosynthesis of other secondary metabolites;Global and Overview;Amino acid metabolism	ko01100//Metabolic pathways;ko01110//Biosynthesis of secondary metabolites;ko00940//Phenylpropanoid biosynthesis;ko00360//Phenylalanine metabolism;ko00941//Flavonoid biosynthesis;ko00945//Stilbenoid, diarylheptanoid and gingerol biosynthesis	K00588
XLOC_018193	100.46	0.11	9.8349	9.65597e-143	2.74071e-140	yes	CCoAOMT	PREDICTED: caffeoyl-CoA O-methyltransferase isoform X1 [Ricinus communis]	Metabolism	Amino acid metabolism;Biosynthesis of other secondary metabolites;Global and Overview	ko01100//Metabolic pathways;ko01110//Biosynthesis of secondary metabolites;ko00940//Phenylpropanoid biosynthesis;ko00360//Phenylalanine metabolism;ko00941//Flavonoid biosynthesis;ko00945//Stilbenoid, diarylheptanoid and gingerol biosynthesis	K00588
XLOC_023395	1.10667	0.14	2.98272	0.000980699	0.00307689	yes	ACT	PREDICTED: vinorine synthase-like [Jatropha curcas]	Metabolism	Global and Overview;Biosynthesis of other secondary metabolites	ko01100//Metabolic pathways;ko01110//Biosynthesis of secondary metabolites;ko00940//Phenylpropanoid biosynthesis;ko00941//Flavonoid biosynthesis;ko00945//Stilbenoid, diarylheptanoid and gingerol biosynthesis	K13065
XLOC_039848	5.16333	2.54	1.02347	0.00876925	0.0224685	yes	ACT	PREDICTED: vinorine synthase-like [Juglans regia]	Metabolism	Biosynthesis of other secondary metabolites;Global and Overview	ko01100//Metabolic pathways;ko01110//Biosynthesis of secondary metabolites;ko00940//Phenylpropanoid biosynthesis;ko00941//Flavonoid biosynthesis;ko00945//Stilbenoid, diarylheptanoid and gingerol biosynthesis	K13065
CSA003949	12.57	5.23	1.2651	6.28498e-12	5.11483e-11	yes	DFRA	PREDICTED: dihydroflavonol 4-reductase-like [Vitis vinifera]	Metabolism	Biosynthesis of other secondary metabolites;Global and Overview	ko01100//Metabolic pathways;ko01110//Biosynthesis of secondary metabolites;ko00941//Flavonoid biosynthesis	K13082
CSA035727	0.696667	4.36667	-2.64799	1.01324e-20	1.47298e-19	yes	DFRA	dihydroflavonol 4-reductase like, partial [Daucus carota]	Metabolism	Global and Overview;Biosynthesis of other secondary metabolites	ko01100//Metabolic pathways;ko01110//Biosynthesis of secondary metabolites;ko00941//Flavonoid biosynthesis	K13082
CSA011696	48.29	23.8567	1.01733	1.30699e-26	2.55697e-25	yes	HCT	hydroxycinnamoyl CoA shikimate/quinate hydroxycinnamoyl transferase [Platycodon grandiflorus]	Metabolism	Biosynthesis of other secondary metabolites;Global and Overview	ko01100//Metabolic pathways;ko01110//Biosynthesis of secondary metabolites;ko00940//Phenylpropanoid biosynthesis;ko00941//Flavonoid biosynthesis;ko00945//Stilbenoid, diarylheptanoid and gingerol biosynthesis	K13065
CSA023956	25.39	11.13	1.18981	4.12493e-19	5.44145e-18	yes	SHT	PREDICTED: spermidine hydroxycinnamoyl transferase [Nelumbo nucifera]	Metabolism	Global and Overview;Biosynthesis of other secondary metabolites	ko01100//Metabolic pathways;ko01110//Biosynthesis of secondary metabolites;ko00940//Phenylpropanoid biosynthesis;ko00941//Flavonoid biosynthesis;ko00945//Stilbenoid, diarylheptanoid and gingerol biosynthesis	K13065
XLOC_018541	24.2633	62.9367	-1.37512	1.02656e-43	3.7301e-42	yes	SHT	PREDICTED: spermidine hydroxycinnamoyl transferase-like [Vitis vinifera]	Metabolism	Global and Overview;Biosynthesis of other secondary metabolites	ko01100//Metabolic pathways;ko01110//Biosynthesis of secondary metabolites;ko00940//Phenylpropanoid biosynthesis;ko00941//Flavonoid biosynthesis;ko00945//Stilbenoid, diarylheptanoid and gingerol biosynthesis	K13065
CSA029775	1.53	0.45	1.76553	0.00371687	0.0103688	yes	CHS1	chalcone synthase [Camellia japonica]	Metabolism;Organismal Systems	Biosynthesis of other secondary metabolites;Environmental adaptation;Global and Overview	ko01100//Metabolic pathways;ko01110//Biosynthesis of secondary metabolites;ko04712//Circadian rhythm - plant;ko00941//Flavonoid biosynthesis	K00660
CSA029773	88.73	217.777	-1.29536	7.88804e-77	6.81165e-75	yes	CHS3	chalcone synthase [Camellia sinensis]	Organismal Systems;Metabolism	Global and Overview;Biosynthesis of other secondary metabolites;Environmental adaptation	ko01100//Metabolic pathways;ko01110//Biosynthesis of secondary metabolites;ko04712//Circadian rhythm - plant;ko00941//Flavonoid biosynthesis	K00660
XLOC_010242	9.83667	2.47	1.99366	1.06858e-25	1.99154e-24	yes	DFR	PREDICTED: dihydroflavonol 4-reductase-like [Vitis vinifera]	Metabolism	Global and Overview;Biosynthesis of other secondary metabolites	ko01100//Metabolic pathways;ko01110//Biosynthesis of secondary metabolites;ko00941//Flavonoid biosynthesis	K13082
XLOC_022703	236.537	1.19667	7.6269	0	0	yes	FAOMT	PREDICTED: flavonoid 3',5'-methyltransferase-like [Nelumbo nucifera]	Metabolism	Biosynthesis of other secondary metabolites;Global and Overview;Amino acid metabolism	ko01100//Metabolic pathways;ko01110//Biosynthesis of secondary metabolites;ko00940//Phenylpropanoid biosynthesis;ko00360//Phenylalanine metabolism;ko00941//Flavonoid biosynthesis;ko00945//Stilbenoid, diarylheptanoid and gingerol biosynthesis	K00588
CSA008358	29.22	67.75	-1.21326	1.41302e-49	6.16246e-48	yes	FLS	flavonol synthase [Camellia nitidissima]	Metabolism	Global and Overview;Biosynthesis of other secondary metabolites	ko01100//Metabolic pathways;ko01110//Biosynthesis of secondary metabolites;ko00941//Flavonoid biosynthesis	K05278
CSA035767	7.90333	19.8433	-1.32812	7.60885e-19	9.89036e-18	yes	ANS	anthocyanidin synthase [Camellia sinensis]	Metabolism	Biosynthesis of other secondary metabolites;Global and Overview	ko01100//Metabolic pathways;ko01110//Biosynthesis of secondary metabolites;ko00941//Flavonoid biosynthesis	K05277
CSA011508	303.46	54.3	2.48248	0	0	yes	ANS	anthocyanidin synthase [Camellia sinensis]	Metabolism	Biosynthesis of other secondary metabolites;Global and Overview	ko01100//Metabolic pathways;ko01110//Biosynthesis of secondary metabolites;ko00941//Flavonoid biosynthesis	K05277
CSA011986	99.9133	389.747	-1.96379	9.85608e-153	3.02032e-150	yes	ANR	anthocyanidin reductase [Camellia sinensis]	Metabolism	Biosynthesis of other secondary metabolites;Global and Overview	ko01110//Biosynthesis of secondary metabolites;ko00941//Flavonoid biosynthesis	K08695
XLOC_016774	5.42333	15.84	-1.54632	1.67616e-08	9.96086e-08	yes	LAR	PREDICTED: leucoanthocyanidin reductase-like [Juglans regia]	Metabolism	Global and Overview;Biosynthesis of other secondary metabolites	ko01110//Biosynthesis of secondary metabolites;ko00941//Flavonoid biosynthesis	K13081
CSA026000	0.001	0.78	-9.60733	6.41897e-05	0.000244717	yes	UGT94P1	UDP-glycosyltransferase 94P1 [Camellia sinensis]	Metabolism	Biosynthesis of other secondary metabolites	ko00942//Anthocyanin biosynthesis	K12937
CSA008750	4.06667	1.73	1.23307	1.01932e-05	4.36519e-05	yes	UGT94P1	UDP-glycosyltransferase 94P1 [Camellia sinensis]	Metabolism	Biosynthesis of other secondary metabolites	ko00942//Anthocyanin biosynthesis	K12937
CSA005965	0.001	0.77	-9.58871	1.52769e-05	6.39285e-05	yes	UGT94P1	UDP-glycosyltransferase 94P1 [Camellia sinensis]	Metabolism	Biosynthesis of other secondary metabolites	ko00942//Anthocyanin biosynthesis	K12937
CSA007394	2.97667	0.0933333	4.99516	4.39885e-17	5.13739e-16	yes	UGT94P1	UDP-glycosyltransferase 94P1 [Camellia sinensis]	Metabolism	Biosynthesis of other secondary metabolites	ko00942//Anthocyanin biosynthesis	K12937
CSA029026	9.79333	3.53	1.47213	4.35838e-14	4.22278e-13	yes	UGT75L13	UDP-glycosyltransferase 75L13 [Camellia sinensis]	Metabolism	Biosynthesis of other secondary metabolites	ko00942//Anthocyanin biosynthesis	K12338
CSA036672	12.53	4.08333	1.61757	2.44483e-19	3.26619e-18	yes	UGT75L12	UDP-glycosyltransferase 75L12 [Camellia sinensis]	Metabolism	Biosynthesis of other secondary metabolites	ko00942//Anthocyanin biosynthesis	K12338
CSA036671	0.61	0.06	3.34577	0.00345202	0.00969872	yes	UGT75L12	UDP-glycosyltransferase 75L12 [Camellia sinensis]	Metabolism	Biosynthesis of other secondary metabolites	ko00942//Anthocyanin biosynthesis	K12338
CSA008693	3.38	10.24	-1.59912	7.24783e-17	8.36593e-16	yes	UGT75L12	UDP-glucose:glucosyltransferase [Lycium barbarum]	Metabolism	Biosynthesis of other secondary metabolites	ko00942//Anthocyanin biosynthesis	K12338
CSA010001	13.4433	5.63333	1.25483	9.93192e-08	5.41866e-07	yes	UGT75L12	PREDICTED: crocetin glucosyltransferase, chloroplastic-like [Nicotiana attenuata]	Metabolism	Biosynthesis of other secondary metabolites	ko00942//Anthocyanin biosynthesis	K12338
CSA005544	11.4267	4.73333	1.27148	1.17609e-10	8.60826e-10	yes	UGT75L12	glucosyltransferase [Nicotiana tabacum]	Metabolism	Biosynthesis of other secondary metabolites	ko00942//Anthocyanin biosynthesis	K12338

## Sheet: DEPs
Table S7b The DEPs in correlation of transcriptome, proteome and metabolome
GeneID	Control_119	ZJ-1_113	ZJ-2_114	ZJ-3_115	YK-1_116	YK-2_117	YK-3_118	log2FC	Symbol	Description	KEGG_A_class	KEGG_B_class	Pathway	K_ID
CSA021432	1	1.623	1.401	1.389	1.015	0.909	0.82	0.685479	UGT78A15	UDP-glycosyltransferase 78A15 [Camellia sinensis]	Metabolism	Biosynthesis of other secondary metabolites;Global and Overview	ko01100//Metabolic pathways;ko01110//Biosynthesis of secondary metabolites;ko00942//Anthocyanin biosynthesis	K12930
CSA011508	1	1.217	1.325	1.278	0.815	0.718	0.775	0.726929	ANS	anthocyanidin synthase [Camellia sinensis]	Metabolism	Biosynthesis of other secondary metabolites;Global and Overview	ko01100//Metabolic pathways;ko01110//Biosynthesis of secondary metabolites;ko00941//Flavonoid biosynthesis	K05277
CSA011986	1	0.918	0.874	0.867	0.994	1.132	1.093	-0.275729	ANR	anthocyanidin reductase [Camellia sinensis]	Metabolism	Global and Overview;Biosynthesis of other secondary metabolites	ko01110//Biosynthesis of secondary metabolites;ko00941//Flavonoid biosynthesis	K08695
CSA008261	1	0.845	0.706	0.809	0.954	0.95	1.119	-0.357194	CHI	chalcone isomerase [Camellia nitidissima]	Metabolism	Biosynthesis of other secondary metabolites;Global and Overview	ko01100//Metabolic pathways;ko01110//Biosynthesis of secondary metabolites;ko00941//Flavonoid biosynthesis	K01859
CSA006623	1	0.845	0.706	0.809	0.954	0.95	1.119	-0.357194	CHI	chalcone isomerase [Camellia nitidissima]	Metabolism	Biosynthesis of other secondary metabolites;Global and Overview	ko01100//Metabolic pathways;ko01110//Biosynthesis of secondary metabolites;ko00941//Flavonoid biosynthesis	K01859

## Sheet: DMs
Table S7c The DLMs in correlation of transcriptome, proteome and metabolome
Index	Formula	Compounds	Class I	Class II	CAS	Level	YK-a	YK-b	YK-c	ZJ-a	ZJ-b	ZJ-c	VIP	Fold_Change	LogFC
mws1422	C15H14O5	(-)-Epiafzelechin	Flavonoids	Flavanols	24808-04-6	A	2155200	2161300	2237000	175370	187080	203440	1.26197	0.0863493	-3.53367
pme3285	C15H14O5	Afzelechin(3,5,7,4'-Tetrahydroxyflavan)	Flavonoids	Isoflavones	2545-00-8	A	276090	357690	226320	12323	26943	16263	1.33147	0.0645611	-3.95319
pme3392	C21H21O10+	Pelargonidin 3-O-glucoside	Flavonoids	Anthocyanins	47684-27-5	B	494250	718830	348580	17905000	27562000	32317000	1.58934	49.8085	5.63832
pmb0550	C21H21O11	Cyanidin 3-O-glucoside(Kuromanin)	Flavonoids	Anthocyanins	7084-24-4	A	2562000	3177500	1978700	149580000	193190000	158570000	1.64753	64.9556	6.02138
pme3391	C22H23O12+	Petunidin 3-O-glucoside	Flavonoids	Anthocyanins	6988-81-4	B	9	9	9	19080000	31555000	18807000	3.09417	2.57193e+06	21.2944
pmf0203	C22H23O11+	Peonidin 3-O-glucoside	Flavonoids	Anthocyanins	68795-37-9	B	9	9	9	1938900	2784500	1748700	2.83513	239707	17.8709
pme1398	C21H21O12	Delphinidin 3-O-glucoside(Mirtillin)	Flavonoids	Anthocyanins	6906-38-3	A	1592400	2212400	1506100	89861000	126260000	116810000	1.63892	62.6882	5.97012
pme0444	C23H25O12	Malvidin 3-O-glucoside(Oenin)	Flavonoids	Anthocyanins	18470-06-9	B	9	9	9	299960	523190	170590	2.5992	36805.2	15.1676
pme3227	C27H30O14	Vitexin 2''-O-β-L-rhamnoside	Flavonoids	Flavonoid carbonoside	64820-99-1	A	776300	657500	1006500	4552100	5900000	4383300	1.07717	6.07933	2.60391
mws0047	C27H30O14	Rhoifolin	Flavonoids	Flavonoid	17306-46-6	A	31189	29172	9	1019400	1860500	1818600	1.8252	77.8284	6.28222
mws0045	C21H20O11	Quercitrin	Flavonoids	Flavonols	522-12-3	A	9	9	9	1603300	1503100	1080800	2.7856	155081	17.2427
