# Supplementary material for: Multiomics analysis of the mechanisms behind flavonoid differences between purple and green tender shoots of Camellia sinensis var. assamica
Source: G3 (Bethesda). 2022 Nov 7;13(2):jkac297. doi: 10.1093/g3journal/jkac297 (PMC9911070; doi:10.1093/g3journal/jkac297)
Supplement: jkac297_Supplementary_Table_S8 [file jkac297_supplementary_table_s8.xlsx]

## Sheet: Sheet1
Table S8 The qualitative and quantitative analysis result of all identified flavonoids compounds
Index	Q1 (Da)	Molecular Weight (Da)	Ionization model	Formula	Compounds	Class I	Class II	CAS	Level	mix01	mix02	mix03	YK-a	YK-b	YK-c	ZJ-a	ZJ-b	ZJ-c
GQ512001	771.13	772.17	[M-H]-	C33H40O21	Quercetin-O-rutinoside-hexose	Flavonoids	Flavonols	-	B	27543	23090	21922	44151	39595	54302	20394	16045	11438
GQ512002	623.1	624.14	[M-H]-	C28H32O16	Isorhamnetin-3-O-rutinoside	Flavonoids	Flavonols	604-80-8	B	152140	155120	180140	210110	183080	194360	189550	134320	108400
GQ512005	595.16	594.132	[M+H]+	C27H30O15	Kaempferol-3-O-glucoside-7-O-rhamnoside	Flavonoids	Flavonols	-	B	1362100	1444800	1460600	2283000	2268500	1910800	380790	334680	375020
GQ512006	611.16	610.126	[M+H]+	C27H30O16	Quercetin-3-O-glucoside-7-O-rhamnoside	Flavonoids	Flavonols	-	B	1004100	1171500	1291400	1676100	1633100	1625400	706080	493090	384750
Hmgp003086	639.19	638.184	[M+H]+	C29H34O16	Tricin-O-Hexoside-O-rhamnoside	Flavonoids	Flavonoid	-	B	3344300	2996700	3560400	9	9	9	3990300	6550000	5479700
Hmjn004446	593.13	594.138	[M-H]-	C30H26O13	Luteolin-caffeoyl-O-rhamnoside	Flavonoids	Flavonoid	-	A	6494900	7176300	6975600	8792500	9685800	7792600	5314800	6789300	5421500
Hmmn003584	739.19	740.209	[M-H]-	C33H40O19	Luteolin-O-rutinoside-O-rhamnoside	Flavonoids	Flavonoid	-	A	1369000	1457400	1469000	2669300	2390400	2642200	183060	233940	222600
Hmmp002121	469.12	468.113	[M+H]+	C23H16O11	Isorhamnetin-O-gallate	Flavonoids	Flavonols	-	B	97876	75406	80772	66605	66814	89849	99339	119780	123760
Hmmp002336	611.16	610.148	[M+H]+	C30H26O14	Quercetin-O-feruloyl-Pentoside	Flavonoids	Flavonols	-	B	4982000	4726300	4740400	1927200	1890300	2057000	4401800	6120100	6249400
Hmpp002612	611.15	610.145	[M+H]+	C27H30O16	Luteolin-7-O-β-D-gentiobioside	Flavonoids	Flavonoid	-	B	1494200	1174900	1529200	60277	61995	56178	2206900	3428600	3208000
Hmpp003242	479.11	478.101	[M+H]+	C22H22O12	Isorhamnetin-3-O-β-D-glucoside	Flavonoids	Flavonoid	-	A	622880	577480	555430	501100	516610	426850	997360	851840	784410
Latp002399	741.22	740.216	[M+H]+	C33H40O19	Kaempferol rha-glc-rha	Flavonoids	Flavonols	-	A	656530	838980	569580	2613900	2606300	2853500	9	9	9
Li512117	611.16	610.126	[M+H]+	C27H30O16	Quercetin 3-O-rhanosylgalactoside	Flavonoids	Flavonols	-	A	998440	1044100	1287600	1918200	2040800	1984400	778000	448980	412770
Lmdp003286	465.1	464.095	[M+H]+	C21H20O12	isohyperoside	Flavonoids	Flavonols	35589-21-0	B	7895100	7992800	8509100	5599700	5728200	5061500	9918000	8914500	6611900
Lmdp003509	435.09	434.084	[M+H]+	C20H18O11	Quercetin 3-O-β-D-xylopyranoside	Flavonoids	Flavonols	549-32-6	B	2540200	2737000	2836100	2935300	3537400	3316000	3093900	3410300	2392800
Lmhp002508	757.21	756.211	[M+H]+	C33H40O20	Quercetin-O-glucoside-rhamnoside-rhamnoside	Flavonoids	Flavonols	-	A	5851800	6896000	5823300	10239000	10852000	13633000	2498400	2726100	2455700
Lmhp002613	627.15	626.148	[M+H]+	C27H30O17	Myricetin-O-glucoside-rhamnoside	Flavonoids	Flavonols	-	A	4586200	4137300	5732200	4027600	3849400	3404100	4406800	4306800	5142200
Lmlp003531	449.11	448.101	[M+H]+	C21H20O11	Luteolin 3'-O-β-D-glucoside	Flavonoids	Flavonoid	5154-41-6	A	9821600	10109000	10527000	10769000	8178500	8750200	7223500	8646700	8890700
Lmmp000896	595.09	594.137	[M+H]+	C30H26O13	Gallocatechin-catechin isomer	Flavonoids	Flavanols	-	A	1933700	1667200	1782200	591230	604660	586820	2128400	2092200	1692600
Lmmp002963	625.18	624.169	[M+H]+	C28H32O16	methylquercetin glu-rha	Flavonoids	Flavonols	-	A	14180000	12420000	13528000	41992	12323	6214.4	15738000	23994000	19351000
Lmmp003217	595.14	594.137	[M+H]+	C30H26O13	Kaempferol 3-O-β-d-(6''-O-(E)-p-coumaroyl) glucopyranoside	Flavonoids	Flavonols	-	B	2475000	2099900	2236500	3191000	3514600	3393000	741180	917800	948890
Lmmp003903	491.12	490.111	[M+H]+	C23H22O12	Kaempferol acetyl-glucoside	Flavonoids	Flavonols	-	A	998420	1017000	1006000	871810	778710	705420	1237300	1395200	1229300
Lmyp004052	611.14	610.132	[M+H]+	C30H26O14	-	Flavonoids	Flavonoid	-	B	3330600	5137500	4649800	627690	657240	726340	3743800	7472700	6971500
Lmzp004885	331.08	330.074	[M+H]+	C17H14O7	Tricin	Flavonoids	Flavonoid	520-32-1	A	329200	331740	373460	118850	194530	160450	524660	564710	484450
Lnrp002296	595.16	594.158	[M+H]+	C27H30O15	Kaempferol glc-rha	Flavonoids	Flavonols	-	A	2391800	2626400	2857000	3914600	4814500	3825900	4194600	6035600	4901100
mws0024	169.02	170.015	[M-H]-	C7H6O5	Gallic acid	Flavonoids	Flavanols	149-91-7	A	2283500	2640200	2435300	2300700	2302500	1857400	3573200	3140800	3508000
mws0032	319.04	318.027	[M+H]+	C15H10O8	Myricetin	Flavonoids	Flavonols	529-44-2	A	135460	158760	177450	60782	70302	74327	201720	319920	388680
mws0034	457.2	458.068	[M-H]-	C22H18O11	Epigallocatechin gallate	Flavonoids	Flavanols	989-51-5	A	16377000	19669000	18507000	19916000	17770000	17421000	23163000	19597000	16914000
mws0042	305	306.061	[M-H]-	C15H14O7	(-)-Epigallocatechin	Flavonoids	Flavanols	970-74-1	A	10153000	12005000	10175000	14147000	12024000	15163000	7581100	8197500	7387100
mws0044	303.06	304.047	[M-H]-	C15H12O7	Taxifolin	Flavonoids	Dihydroflavonol	480-18-2	B	1012200	1133800	1186300	960910	1128100	1176600	1187900	1243200	1376400
mws0045	449.1	448.082	[M+H]+	C21H20O11	Quercitrin	Flavonoids	Flavonols	522-12-3	A	1269800	1684300	1276300	9	9	9	1603300	1503100	1080800
mws0047	579.17	578.137	[M+H]+	C27H30O14	Rhoifolin	Flavonoids	Flavonoid	17306-46-6	A	725020	597490	603830	31189	29172	9	1019400	1860500	1818600
mws0048	431.11	432.088	[M-H]-	C21H20O10	Vitexin	Flavonoids	Flavonoid carbonoside	3681-93-4	A	317440	320300	370030	360300	373660	606360	616170	548800	207730
mws0049	307	306.061	[M+H]+	C15H14O7	(+)-Gallocatechin	Flavonoids	Flavanols	970-73-0	A	40136000	37543000	37585000	56280000	63610000	58498000	24561000	24630000	19930000
mws0054	289.08	290.067	[M-H]-	C15H14O6	Catechin	Flavonoids	Flavanols	154-23-4	A	1561500	1565500	1536900	1618600	1777200	1821600	1569000	1357000	1428100
mws0058	299.06	300.053	[M-H]-	C16H12O6	Diosmetin	Flavonoids	Flavonoid	520-34-3	B	77820	76476	75834	86260	117170	94922	83696	61723	40264
mws0059	609.1	610.126	[M-H]-	C27H30O16	Rutin	Flavonoids	Flavonols	153-18-4	A	804360	883430	781580	1194900	1112500	1247400	799890	519730	380730
mws0061	463.1	464.076	[M-H]-	C21H20O12	Hyperin	Flavonoids	Flavonols	482-36-0	A	23298000	23130000	19876000	12833000	8378800	11444000	28459000	25831000	23365000
mws0064	287.06	288.053	[M-H]-	C15H12O6	Eriodictyol	Flavonoids	Dihydroflavone	552-58-9	B	691800	747350	704990	787500	839980	756780	590100	759520	720370
mws0089	447.09	448.082	[M-H]-	C21H20O11	Kaempferol 7-O-glucosdie	Flavonoids	Flavonols	16290-07-6	A	38597000	33212000	36062000	51305000	41850000	44098000	18000000	19892000	18083000
mws0169	595	630.107	[M-Cl]+	C27H31ClO15	Cyanidin 3-rutinoside(Keracyanin chloride)	Flavonoids	Anthocyanins	18719-76-1	B	1136100	1104600	1104600	459290	641540	584150	1571500	1374500	1192200
mws0170	287	287.045	[M]+	C15H11O6	Cyanidin chloride	Flavonoids	Anthocyanins	528-58-5	B	54982	82182	42463	34458	68759	37262	73681	66014	68047
mws0183	153.1	154.021	[M-H]-	C7H6O4	Protocatechuic acid	Flavonoids	Flavanols	99-50-3	B	1203300	1155300	1085500	1401400	1176700	1406200	1202500	1108900	1056000
mws0351	457.08	458.068	[M-H]-	C22H18O11	Gallate catechin gallate	Flavonoids	Flavanols	4233-96-9	A	17660000	15910000	17231000	16796000	19409000	15010000	14162000	15629000	18355000
mws0566	123.05	124.046	[M-H]-	C7H8O2	4-Methylcatechol	Flavonoids	Flavanols	452-86-8	B	23083	30042	26861	23280	26443	25731	22681	35815	21150
mws0744	319.05	320.041	[M-H]-	C15H12O8	Dihydromyricetin(Ampelopsin)	Flavonoids	Dihydroflavonol	27200-12-0	A	1006200	922420	988410	1282100	1263500	1403900	798130	896740	759050
mws0836	577.3	578.12	[M-H]-	C30H26O12	Procyanidin B1	Tannins	Proanthocyanidins	20315-25-7	A	1424300	1394900	1262500	905810	1118700	1261100	2186800	1929700	1693100
mws0856	463	464.076	[M-H]-	C21H20O12	Spiraeoside	Flavonoids	Flavonols	20229-56-5	A	11842000	11615000	11058000	6720300	4060200	6215400	20971000	20270000	13514000
mws0911	269	270.044	[M-H]-	C15H10O5	Demethyltexasin	Flavonoids	Isoflavones	17817-31-1	B	16735	15138	15696	16788	18275	22113	11306	16738	14001
mws0913	447	448.082	[M-H]-	C21H20O11	Trifolin	Flavonoids	Flavonols	23627-87-4	A	31658000	31807000	29455000	43985000	39681000	38300000	16814000	17856000	16118000
mws0914	271	272.058	[M-H]-	C15H12O5	Pinobanksin	Flavonoids	Dihydroflavonol	548-82-3	A	1518800	1578300	1656200	1187400	1191000	1262100	1841600	1820400	2013100
mws0919	431	432.088	[M-H]-	C21H20O10	Kaempferin	Flavonoids	Flavonols	482-39-3	B	106740	107890	113850	133920	130320	149830	49898	57329	54985
mws0920	301	302.033	[M-H]-	C15H10O7	Tricetin	Flavonoids	Flavonoid	520-31-0	A	3273600	3284800	3363500	3391600	3662300	3794000	3130900	2692900	2574200
mws1002	345	346.056	[M-H]-	C17H14O8	Syringetin	Flavonoids	Flavonols	4423-37-4	B	2232.9	2434.4	2513.6	2650.8	3277.6	2397.7	1129.1	3310	2364.8
mws1035	741.22	740.181	[M+H]+	C33H40O19	Robinin(Kaempferol-3-O-gal-rham-7-O-rham)	Flavonoids	Flavonols	301-19-9	A	3731.9	9110.8	9008.2	2643	3217.4	2255.7	10118	12026	11450
mws1048	449.1	448.082	[M+H]+	C21H20O11	Cyanidin 3-O-galactoside	Flavonoids	Anthocyanins	27661-36-5	A	81591000	95469000	91247000	1660400	2728300	1656600	117830000	156990000	139080000
mws1068	285.05	286.038	[M-H]-	C15H10O6	Kaempferol	Flavonoids	Flavonols	520-18-3	A	310250	323710	336230	409090	466040	359070	232730	260720	261600
mws1073	595.2	594.132	[M+H]+	C27H30O15	Apigenin 6,8-C-diglucoside	Flavonoids	Flavonoid	23666-13-9	A	2271600	1916700	1834000	1589800	1720200	2054200	1709400	1044300	1274800
mws1140	271.07	272.058	[M-H]-	C15H12O5	Naringenin chalcone(4,2',4',6'-Tetrahydroxychalcone)	Flavonoids	Chalcones	73692-50-9	A	2558400	2749200	2890700	2148200	2205600	2247300	3052400	2934900	3538100
mws1179	433	434.102	[M-H]-	C21H22O10	Naringenin-7-O-glucoside	Flavonoids	Dihydroflavone	529-55-5	B	671510	702160	691050	1074600	1067100	1102300	579140	592900	671860
mws1290	593.14	594.114	[M-H]-	C30H26O13	Tiliroside	Flavonoids	Flavonols	20316-62-5	A	17173000	19223000	18808000	20390000	25166000	18991000	14948000	17370000	13856000
mws1292	565.2	564.123	[M+H]+	C26H28O14	Isoschaftoside	Flavonoids	Flavonoid carbonoside	52012-29-0	B	6568700	5609300	5148900	4554000	5693400	6839900	6781000	6994800	4070000
mws1293	565.13	564.105	[M+H]+	C29H24O12	Theaflavin	Tannins	Proanthocyanidins	4670-05-7	A	1373000	1324500	1486900	615200	641230	468060	1455100	2619900	3320800
mws1295	717.14	716.112	[M+H]+	C36H28O16	Theaflavin-3'-Gallate	Tannins	Proanthocyanidins	28543-07-9	A	424210	367290	345350	365980	378570	239110	218640	427190	554660
mws1296	867.16	868.118	[M-H]-	C43H32O20	Theaflavin 3,3'-Digallate	Tannins	Proanthocyanidins	30462-35-2	A	4649500	5073900	5156000	7247000	8324800	4010100	1735900	3376400	4388900
mws1299	449.1	448.082	[M+H]+	C21H20O11	Orientin	Flavonoids	Flavonoid carbonoside	28608-75-5	B	390920	340720	418390	208010	288820	427730	534240	561330	260240
mws1326	301.04	302.033	[M-H]-	C15H10O7	Herbacetin	Flavonoids	Flavonols	527-95-7	A	12199	15135	14297	6789.8	6952.7	8306.5	19542	20132	15782
mws1329	463.09	464.076	[M-H]-	C21H20O12	Gossypitrin	Flavonoids	Flavonols	491-50-9	A	6707700	5347100	8328100	3439400	2313000	4483200	9992100	13458000	12043000
mws1397	441.3	442.073	[M-H]-	C22H18O10	(-)-Epicatechin gallate	Flavonoids	Flavanols	1257-08-5	A	5351900	6534800	5745000	4808300	6985200	5295000	4944600	5582300	7448300
mws1422	275.1	274.073	[M+H]+	C15H14O5	(-)-Epiafzelechin	Flavonoids	Flavanols	24808-04-6	A	633960	680540	712240	2155200	2161300	2237000	175370	187080	203440
mws1434	431.11	432.088	[M-H]-	C21H20O10	Isovitexin	Flavonoids	Flavonoid carbonoside	29702-25-8	A	361870	516530	314430	367810	332610	599310	480590	505390	183510
mws1454	477.1	478.125	[M-H]-	C23H26O11	Persicoside	Flavonoids	Dihydroflavone	28978-03-2	B	270910	343490	277030	171260	164690	227530	409460	376370	304130
mws1660	565.15	564.123	[M+H]+	C26H28O14	Schaftoside	Flavonoids	Flavonoid carbonoside	51938-32-0	A	21753	30981	25283	31551	30200	35278	29752	30039	21882
mws1661	609.18	608.146	[M+H]+	C28H32O15	Diosmin	Flavonoids	Flavonoid	520-27-4	B	7217200	7548700	7329900	19735	14701	12456	13276000	16359000	15798000
mws2118	435.13	436.116	[M-H]-	C21H24O10	Phloretin 2'-O-glucoside	Flavonoids	Isoflavones	60-81-1	B	386070	419910	413290	452790	488670	531670	373040	342620	318600
mws2186	435.08	434.068	[M+H]+	C20H18O11	Avicularin	Flavonoids	Flavonols	572-30-5	A	1846200	2189100	2173100	2935300	2817000	3061000	2399400	2924200	2199100
mws2209	447.1	448.082	[M-H]-	C21H20O11	Astragalin	Flavonoids	Flavonols	480-10-4	A	35667000	34958000	35897000	43823000	43901000	44709000	18460000	18593000	18020000
mws2210	463.12	498.072	[M-Cl]+	C22H23ClO11	Peonidin 3-O-glucoside chloride	Flavonoids	Anthocyanins	6906-39-4	B	910510	1123900	978710	9	9	9	1786900	2926000	1837100
mws2220	457.08	458.068	[M-H]-	C22H18O11	Gallocatechin 3-O-gallate	Flavonoids	Flavanols	5127-64-0	A	40691000	57313000	46103000	65841000	38716000	57024000	38302000	50962000	54148000
mws2221	441.08	442.073	[M-H]-	C22H18O10	Catechin gallate	Flavonoids	Flavanols	130405-40-2	A	4812800	5112600	3562600	4997300	5478100	4951600	5222200	4125700	5208300
mws4183	433.08	434.068	[M-H]-	C20H18O11	Quercetin-3-O-α-L-arabinopyranoside(guaijaverin)	Flavonoids	Flavonols	22255-13-6	A	5749300	5252300	5555000	4646700	4777800	6150100	7365700	6500200	5198400
pma1590	463.12	463.124	[M]+	C22H23O11+	Peonidin O-hexoside	Flavonoids	Anthocyanins	-	B	985860	942380	937870	9	9	9	1578500	2894800	1593800
pmb0550	449.1	449.089	[M]+	C21H21O11	Cyanidin 3-O-glucoside(Kuromanin)	Flavonoids	Anthocyanins	7084-24-4	A	108840000	121440000	94445000	2562000	3177500	1978700	149580000	193190000	158570000
pmb0566	581.2	580.117	[M+H]+	C26H28O15	Luteolin O-hexosyl-O-pentoside	Flavonoids	Flavonoid	-	B	34880	49076	31131	63699	142730	123630	22312	16550	8935.9
pmb0622	611.2	610.126	[M+H]+	C27H30O16	C-Hexosyl-luteolin O-hexoside	Flavonoids	Flavonoid carbonoside	-	B	512100	483680	598770	253860	338720	427430	882960	559430	475010
pmb0624	611.1	610.126	[M+H]+	C27H30O16	6-C-Hexosyl-luteolin O-hexoside	Flavonoids	Flavonoid carbonoside	-	A	70599	97153	74691	41028	47304	52001	117510	83809	59893
pmb0628	613.1	612.14	[M+H]+	C27H32O16	Eriodictiol C-hexosyl-O-hexoside	Flavonoids	Dihydroflavone	-	B	67771	44750	27075	15700	12165	20087	40872	50367	42260
pmb0631	581.1	580.117	[M+H]+	C26H28O15	C-Hexosyl-luteolin C-pentoside	Flavonoids	Flavonoid carbonoside	-	B	16392	14872	13989	20937	21209	15095	9	17283	8909.8
pmb0636	581.1	580.117	[M+H]+	C26H28O15	6-C-Hexosyl luteolin O-pentoside	Flavonoids	Flavonoid carbonoside	-	B	4670.8	12128	9304.9	9643.6	11504	9656.5	7836.4	3665.1	5847.7
pmb0652	565.1	564.123	[M+H]+	C26H28O14	C-Hexosyl-apigenin O-pentoside	Flavonoids	Flavonoid carbonoside	-	B	112970	107080	114140	32184	31413	31089	159670	113610	72476
pmb0653	595.1	594.132	[M+H]+	C27H30O15	Di-C,C-hexosyl-apigenin	Flavonoids	Flavonoid	-	B	577580	621010	542890	847960	887130	1283600	503030	341760	214290
pmb0660	757.2	756.158	[M+H]+	C36H36O18	C-Hexosyl-luteolin O-p-coumaroylhexoside	Flavonoids	Flavonoid carbonoside	-	B	26105	28317	56698	55341	53758	41159	20359	11494	16931
pmb0665	611.2	610.126	[M+H]+	C27H30O16	Luteolin 8-C-hexosyl-O-hexoside	Flavonoids	Flavonoid	-	B	897050	1212800	1251500	2296200	2079900	1887900	787200	560580	383970
pmb0680	741.2	740.163	[M+H]+	C36H36O17	C-Hexosyl-apigenin O-p-coumaroylhexoside	Flavonoids	Flavonoid carbonoside	-	B	189210	194750	183680	308870	302090	294070	42337	56619	111110
pmb0681	403.1	402.079	[M+H]+	C20H18O9	Apigenin 8-C-pentoside	Flavonoids	Flavonoid	-	A	138590	159350	164680	201040	191790	286750	128550	109340	57162
pmb0689	463.1	462.096	[M+H]+	C22H22O11	Chrysoeriol C-hexoside	Flavonoids	Flavonoid	-	B	28097	31311	29533	13275	18302	19845	48987	50092	34846
pmb0720	579.1	578.103	[M+H]+	C26H26O15	Tricin O-malonylhexoside	Flavonoids	Flavonoid	-	B	19670	14720	14534	10937	6834.1	10126	27844	20447	25042
pmb0736	493.1	492.105	[M+H]+	C23H24O12	Tricin 7-O-hexoside	Flavonoids	Flavonoid	-	A	2669900	2924000	2654500	1287300	1525300	1504000	4054100	4214100	3964700
pmb0746	527.1	526.125	[M+H]+	C27H26O11	Tricin 4'-O-β-guaiacylglycerol	Flavonoids	Flavonoid	-	A	27586	24461	26977	17844	22878	24510	26763	45471	22692
pmb0837	577.1	576.105	[M+H]+	C30H24O12	Procyanidin A3	Tannins	Proanthocyanidins	86631-39-2	B	191730	164860	162870	209110	195060	157530	124620	153360	170210
pmb1312	689.2	688.169	[M+H]+	C33H36O16	Tricin 4'-O-(β-guaiacylglyceryl)ether 7-O-hexoside	Flavonoids	Flavonoid	-	B	21245	21148	29540	15397	16703	16936	30954	44507	23103
pmb2947	865.1	866.172	[M-H]-	C45H38O18	Catechin-catechin-catechin	Tannins	Proanthocyanidins	-	A	1314100	1113500	1461400	1606800	1581000	1894700	1183700	1130500	1056000
pmb2991	739.1	740.181	[M-H]-	C33H40O19	Apigenin O-hexosyl-O-rutinoside	Flavonoids	Flavonoid	-	B	5959.7	16286	11344	9	32804	21399	9008	6865	10409
pmb2992	459.1	460.082	[M-H]-	C22H20O11	Acacetin-O-glucuronic acid	Flavonoids	Flavonoid	-	B	316550	424480	336480	776790	829840	838340	13024	5744.4	7647
pmb3006	431.1	432.088	[M-H]-	C21H20O10	Apigenin 7-O-glucoside(Cosmosiin)	Flavonoids	Flavonoid	578-74-5	B	89673	88774	124460	76823	96300	107180	150020	120380	150310
pmb3007	475.1	476.076	[M-H]-	C22H20O12	Chrysoeriol O-glucuronic acid	Flavonoids	Flavonoid	-	B	747720	747120	756330	993840	818050	660310	375290	410280	533280
pmb3012	461.1	462.096	[M-H]-	C22H22O11	Chrysoeriol 7-O-hexoside	Flavonoids	Flavonoid	-	B	22549	30120	17278	26244	25323	26813	23366	21363	13569
pmb3013	519.1	520.1	[M-H]-	C24H24O13	Isorhamnetin O-acetyl-hexoside	Flavonoids	Flavonols	-	B	9534.4	8826.2	10743	9607.1	10246	4496.2	11236	6772.9	3086.3
pmb3023	449.1	450.096	[M-H]-	C21H22O11	Eriodictyol C-hexoside	Flavonoids	Dihydroflavone	-	B	1570900	1765800	1579600	969420	1042000	1340100	2546600	2512100	1240900
pmb3024	447.1	448.082	[M-H]-	C21H20O11	Luteolin C-hexoside	Flavonoids	Flavonoid	-	B	77730	87436	64129	49800	48373	57950	156600	84010	54220
pmb3026	505.1	506.085	[M-H]-	C23H22O13	Quercetin O-acetylhexoside	Flavonoids	Flavonoid	-	B	609350	429310	282790	344570	335840	614050	280060	421280	157070
pmb3041	521.1	522.08	[M-H]-	C23H22O14	Tricin O-saccharic acid	Flavonoids	Flavonoid	-	B	303570	374310	352830	502980	362970	513450	287520	297910	275770
pmb3114	561.1	562.125	[M-H]-	C30H26O11	Epicatechin-epiafzelechin	Tannins	Proanthocyanidins	-	A	204280	216680	191040	240100	202930	227360	208920	228480	213650
pmb3894	329.1	330.061	[M-H]-	C17H14O7	Di-O-methylquercetin	Flavonoids	Flavonols	2068-02-2	A	110510	112340	116190	71739	59445	58014	141170	179370	172860
pme0088	285	286.038	[M-H]-	C15H10O6	Luteolin	Flavonoids	Flavonoid	491-70-3	A	186360	190610	193980	203250	228270	207340	226680	166590	122910
pme0309	183.04	184.029	[M-H]-	C8H8O5	Methyl gallate	Flavonoids	Flavanols	99-24-1	A	3954200	3318100	4138600	5960000	4708800	4605000	2767700	2707400	3925900
pme0321	431.11	432.088	[M-H]-	C21H20O10	Kaempferol 7-O-rhamnoside	Flavonoids	Flavonols	20196-89-8	B	59115	58924	62151	64608	62457	81795	54470	69871	63413
pme0368	579.16	578.137	[M+H]+	C27H30O14	Apigenin 7-rutinoside(Isorhoifolin)	Flavonoids	Flavonoid	552-57-8	B	28237000	28859000	31354000	975490	1021700	569620	35092000	62764000	69624000
pme0369	593.16	594.132	[M-H]-	C27H30O15	Kaempferol 3-O-rutinoside(Nicotiflorin)	Flavonoids	Flavonols	17650-84-9	A	32067000	35481000	28136000	47764000	41133000	37972000	9521700	7562200	8519800
pme0433	577.13	576.127	[M+H]+	C30H24O12	Procyanidin A2	Tannins	Proanthocyanidins	41743-41-3	B	31337	40927	63281	35998	61206	56223	51804	28565	20497
pme0434	577	578.12	[M-H]-	C30H26O12	Procyanidin B2	Tannins	Proanthocyanidins	29106-49-8	A	4407000	4435800	3706400	2956200	3514900	3427800	5434200	4869800	4100000
pme0442	303.05	303.05	[M]+	C15H11O7+	Delphinidin	Flavonoids	Anthocyanins	13270-61-6	B	13746	15515	13513	16554	14768	20275	11850	14635	18302
pme0444	493.2	493.112	[M]+	C23H25O12	Malvidin 3-O-glucoside(Oenin)	Flavonoids	Anthocyanins	18470-06-9	B	125220	149200	144140	9	9	9	299960	523190	170590
pme0460	291	290.067	[M+H]+	C15H14O6	L-Epicatechin	Flavonoids	Flavanols	490-46-0	A	2213300	2275500	2034500	1941700	1979800	2063900	2677300	3357100	2601400
pme1201	273.08	274.073	[M-H]-	C15H14O5	Phloretin	Flavonoids	Chalcones	60-82-2	B	80241	78010	80596	109380	106550	102660	45696	53008	63003
pme1398	465.1	465.084	[M]+	C21H21O12	Delphinidin 3-O-glucoside(Mirtillin)	Flavonoids	Anthocyanins	6906-38-3	A	85843000	75616000	82497000	1592400	2212400	1506100	89861000	126260000	116810000
pme1611	433.12	434.102	[M-H]-	C21H22O10	Isohemiphloin	Flavonoids	Flavonoid carbonoside	3682-02-8	A	1514500	1458100	1496900	2166400	2300800	2507600	1052300	740920	869470
pme1773	595.17	595.166	[M]+	C27H31O15+	Cyanidin 3-O-rutinoside (Keracyanin)	Flavonoids	Anthocyanins	28338-59-2	B	2698400	2494300	2691300	811120	1252800	1330600	3384900	2378500	2293300
pme1777	611.16	611.161	[M]+	C27H31O16+	Cyanidin 3,5-O-diglucoside (Cyanin)	Flavonoids	Anthocyanins	2611-67-8	B	13117000	11877000	10026000	6369200	6417100	6496500	16952000	15358000	14104000
pme1793	595.17	595.166	[M]+	C27H31O15+	Pelargonidin 3,5-diglucoside	Flavonoids	Anthocyanins	17334-58-6	B	774100	661320	824460	330070	309330	333010	613410	489600	553820
pme2482	139.1	138.026	[M+H]+	C7H6O3	Protocatechuic aldehyde	Flavonoids	Flavanols	139-85-5	B	131290	140480	200400	103160	171880	179300	178360	213560	128640
pme2493	579.2	578.137	[M+H]+	C27H30O14	Kaempferol 3,7-dirhamnoside(Kaempferitrin)	Flavonoids	Flavonols	482-38-2	B	200090	189070	152640	538590	476220	565050	198480	116300	119120
pme2954	303.04	302.033	[M+H]+	C15H10O7	Quercetin	Flavonoids	Flavonols	117-39-5	B	175090	206570	208320	149600	165440	185050	229470	208930	181200
pme3211	463	464.076	[M-H]-	C21H20O12	Quercetin 3-O-glucoside(Isotrifoliin)	Flavonoids	Flavonols	21637-25-2	A	6838300	10320000	8052500	4422000	2998500	4697100	13457000	14956000	16231000
pme3227	579	578.137	[M+H]+	C27H30O14	Vitexin 2''-O-β-L-rhamnoside	Flavonoids	Flavonoid carbonoside	64820-99-1	A	3059000	3175500	2867300	776300	657500	1006500	4552100	5900000	4383300
pme3285	275	274.073	[M+H]+	C15H14O5	Afzelechin(3,5,7,4'-Tetrahydroxyflavan)	Flavonoids	Isoflavones	2545-00-8	A	154340	149690	127480	276090	357690	226320	12323	26943	16263
pme3391	479.12	479.119	[M]+	C22H23O12+	Petunidin 3-O-glucoside	Flavonoids	Anthocyanins	6988-81-4	B	14480000	13897000	15898000	9	9	9	19080000	31555000	18807000
pme3392	433.11	433.113	[M]+	C21H21O10+	Pelargonidin 3-O-glucoside	Flavonoids	Anthocyanins	47684-27-5	B	11423000	12922000	13344000	494250	718830	348580	17905000	27562000	32317000
pme3475	273.07	272.058	[M+H]+	C15H12O5	Butin	Flavonoids	Dihydroflavone	492-14-8	A	692850	696060	802470	519260	545890	515980	790100	818770	972920
pme3609	287.06	287.056	[M]+	C15H11O6+	Cyanidin	Flavonoids	Anthocyanins	13306-05-3	B	54107	79477	83641	41008	49182	33314	71894	77293	108610
pmf0203	463.12	463.124	[M]+	C22H23O11+	Peonidin 3-O-glucoside	Flavonoids	Anthocyanins	68795-37-9	B	1054900	873880	804060	9	9	9	1938900	2784500	1748700
pmf0264	255.07	255.066	[M]+	C15H11O4+	Apigeninidin	Flavonoids	Anthocyanins	-	B	10420	13198	19339	16392	9	13377	6563.3	12114	9
pmf0615	641.17	641.172	[M]+	C28H33O17+	Petunidin 3,5-O-diglucoside	Flavonoids	Anthocyanins	25846-73-5	B	104510	84261	78592	9	9	9	163190	157330	134180
pmn001405	447.1	448.082	[M-H]-	C21H20O11	Luteolin-7-O-glucoside	Flavonoids	Flavonoid	5373-11-5	A	57977000	59085000	56174000	38910000	37963000	41115000	45499000	48694000	45959000
pmn001416	451.1	452.093	[M-H]-	C24H20O9	Catechin-(7,8-bc)-4α-(3,4-dihydroxyphenyl)-dihydro-2-(3H)-pyranone	Flavonoids	Flavanols	-	B	737850	692110	822370	612120	585460	480110	970030	708790	716130
pmn001583	609.1	610.126	[M-H]-	C27H30O16	Bioquercetin	Flavonoids	Flavonols	52525-35-6	A	887640	825220	963760	1030500	862600	966050	977990	1088400	761580
pmn001632	787.1	788.078	[M-H]-	C34H28O22	Tetragalloylglucose	Tannins	Tannin	-	B	1430500	1272700	1450900	2702500	2368300	2395200	460010	377950	458460
pmn001637	417.1	418.073	[M-H]-	C20H18O10	Juglanin	Flavonoids	Flavonols	5041-67-8	A	293160	312490	300610	358260	351750	362530	193050	264300	231600
pmn001640	449.1	450.062	[M-H]-	C20H18O12	Betmidin(Myricetin 3-α-L-arabinofuranoside)	Flavonoids	Flavonols	35589-22-1	A	3171200	3201200	2832000	1819600	1671500	1854000	4143500	4877500	3551600
pmn001645	533.1	534.08	[M-H]-	C24H22O14	Isorhamnetin 3-O-β-(2''-O-acetyl-β-D-glucuronide)	Flavonoids	Flavonols	-	A	3905900	3657800	3621600	6465000	5546700	4662800	1390000	1813500	835320
pmn001646	865.2	866.172	[M-H]-	C45H38O18	Procyanidin C1	Tannins	Proanthocyanidins	37064-30-5	A	350230	422870	462060	623250	598140	818980	338860	396200	216300
pmn001650	1153.3	1154.22	[M-H]-	C60H50O24	Cinnamtannin B2	Tannins	Proanthocyanidins	88038-12-4	B	116880	99747	124560	95911	140810	155690	158190	121120	89052
pmn001667	577.1	578.12	[M-H]-	C30H26O12	Procyanidin B4	Tannins	Proanthocyanidins	29106-51-2	A	1308000	1552400	1115600	1417800	1865400	1981300	1778500	1390500	1056200
pmn001668	415.1	416.128	[M-H]-	C22H24O8	Apigenin-3-O-α-L-rhamnoside	Flavonoids	Flavonoid	-	B	131150	122270	115010	154450	167000	133310	84228	89483	79242
pmn001713	593.17	594.132	[M-H]-	C27H30O15	Luteolin-7-O-β-D-rutinoside	Flavonoids	Flavonoid	-	B	85334	103360	85763	113750	120930	151110	105030	75408	49468
pmp000001	301.07	300.053	[M+H]+	C16H12O6	Hispidulin	Flavonoids	Flavonoid	1447-88-7	B	26141	26552	29748	27587	44925	33219	24135	19500	15931
pmp000004	331.08	330.061	[M+H]+	C17H14O7	Jaceosidin	Flavonoids	Anthocyanins	18085-97-7	A	124840	120740	146230	45139	69779	62190	200560	211600	183570
pmp000008	359.11	358.09	[M+H]+	C19H18O7	5-Hydroxy-6,7,3',4'-tetramethoxyflavone	Flavonoids	Flavonoid	21763-80-4	B	6752700	6809400	7408000	8464600	10202000	8080400	3097000	4414500	4098700
pmp000010	347.1	346.056	[M+H]+	C17H14O8	5,7,4',5'-Tetrahydro-3',6-dimethoxyflavone	Flavonoids	Flavonoid	-	B	11321	11514	14185	17088	22811	18052	3420.2	5213.7	5371.9
pmp000100	867.21	866.172	[M+H]+	C45H38O18	Arecatannin B1	Tannins	Proanthocyanidins	79763-28-3	A	223870	169300	127720	131920	138990	148510	202620	169010	191370
pmp000101	867.21	866.172	[M+H]+	C45H38O18	Arecatannin C1	Tannins	Proanthocyanidins	87727-69-3	A	60518	74785	87757	91784	95072	149070	35416	38594	56968
pmp000120	463.1	462.096	[M+H]+	C22H22O11	Diosmetin-6-C-glucoside	Flavonoids	Flavonoid	-	B	13446	6629.2	8100.9	9	9	9	15857	20820	5586.9
pmp000236	565.1	564.123	[M+H]+	C26H28O14	Apigenin-6-C-glucose-8-xylcose	Flavonoids	Flavonoid carbonoside	-	B	614700	396920	481600	995040	917720	962270	350000	404650	387790
pmp000237	579.13	578.103	[M+H]+	C26H26O15	Apigenin-6-C-2-glucuronylxyloside	Flavonoids	Flavonoid carbonoside	-	B	499800	533860	529170	84365	76263	93910	744370	691750	438060
pmp000241	625.14	624.106	[M+H]+	C27H28O17	Luteolin-6-C-2-glucuronylglucoside	Flavonoids	Flavonoid	-	B	6864.7	6964.8	7289.7	9	9	9	5948	16248	12253
pmp000274	579.15	578.12	[M+H]+	C30H26O12	Procyanidin B3	Tannins	Proanthocyanidins	23567-23-9	A	5096600	4414400	5039900	4812100	6023100	6468300	3840600	4087700	4156900
pmp000280	867.21	866.172	[M+H]+	C45H38O18	Procyanidin C2	Tannins	Proanthocyanidins	37064-31-6	A	1196500	931280	805360	811870	905610	903980	830270	874280	841140
pmp000411	565.15	564.123	[M+H]+	C26H28O14	Genistein 8-C-apiosyl(1→6)glucoside	Flavonoids	Flavonoid carbonoside	-	B	1408900	1165700	1197500	1158300	975300	1094600	1256100	1260100	882900
pmp000413	433.11	432.088	[M+H]+	C21H20O10	Genistein 8-C-glucoside	Flavonoids	Flavonoid carbonoside	66026-80-0	A	612320	602400	731080	1461400	1189900	1772600	918130	828820	247570
pmp000414	579.17	578.137	[M+H]+	C27H30O14	Puerarin 4'-O-D-glucoside	Flavonoids	Flavonoid carbonoside	117047-08-2	B	15323	11479	9010.8	8734.7	20490	16277	13033	13331	11024
pmp000548	301.07	300.053	[M+H]+	C16H12O6	Pratensein	Flavonoids	Isoflavones	2284-31-3	B	24207	25584	28897	25090	40106	30123	22241	20812	13882
pmp000562	257.1	256.064	[M+H]+	C15H12O4	Pinocembrin	Flavonoids	Dihydroflavone	480-39-7	A	73485	70196	91482	76492	89740	112250	83517	35091	23015
pmp000571	271.06	270.044	[M+H]+	C15H10O5	Apigenin	Flavonoids	Flavonoid	520-36-5	B	13060	15496	18556	20313	29926	20672	8172.2	8964.9	8930.9
pmp000573	447.12	446.102	[M+H]+	C22H22O10	Acacetin-7-O-galactoside	Flavonoids	Flavonoid	-	B	73877	75072	78393	153580	158510	179310	5520.5	6568.6	6113.4
pmp000575	447.13	446.102	[M+H]+	C22H22O10	Tilianin(Acacetin-7-O-β-D-glucoside)	Flavonoids	Flavonoid	4291-60-5	B	28241	36309	34785	55168	62411	80230	9	9	9
pmp000579	463.12	462.096	[M+H]+	C22H22O11	Diosmetin-7-O-galactoside	Flavonoids	Flavonoid	-	A	492510	461860	509130	641470	676370	666920	446010	348400	222360
pmp000580	465.1	464.076	[M+H]+	C21H20O12	Isoquercitrin(Quercetin 3-O-β-D-glucoside)	Flavonoids	Flavonols	482-35-9	A	10139000	9950700	9983100	7514800	6946600	6019500	11617000	9408600	8976300
pmp000587	535.11	534.08	[M+H]+	C24H22O14	Luteolin-7-O-(6'-O-malonyl)-β-D-glucoside	Flavonoids	Flavonoid	-	A	7708.4	4473.3	8462.3	8571.6	9963.1	4023	1213.6	1853.9	1841.2
pmp000589	551.1	550.074	[M+H]+	C24H22O15	Quercetin-7-O-(6'-O-malonyl)-β-D-glucoside	Flavonoids	Flavonols	-	A	359370	345530	403260	704890	525590	454570	261090	261780	96833
pmp000593	595.16	594.132	[M+H]+	C27H30O15	Luteolin-7-O-rutinoside	Flavonoids	Flavonoid	3563-98-2	A	21280000	20263000	20175000	30180000	23247000	26204000	7001500	6169700	6077900
pmp000594	609.18	608.146	[M+H]+	C28H32O15	Diosmetin-7-O-rutin	Flavonoids	Flavonoid	-	B	15031	15466	11397	9048.6	5887	6991.1	16413	27990	13341
pmp000596	627.15	626.12	[M+H]+	C27H30O17	Quercetin 3,7-bis-O-β-D-glucoside	Flavonoids	Flavonols	-	A	241770	248580	254070	227790	248660	259600	258050	254340	254070
pmp000700	449.1	448.082	[M+H]+	C21H20O11	Isoorientin	Flavonoids	Flavonoid carbonoside	4261-42-1	A	273550	296470	239260	190610	165670	276720	291100	401630	173470
pmp000964	287.05	286.038	[M+H]+	C15H10O6	Aureusidin	Flavonoids	Sinensetin	38216-54-5	A	53297	80177	81761	116360	104270	123890	40059	41787	34031
pmp001079	595.16	594.132	[M+H]+	C27H30O15	Lonicerin	Flavonoids	Flavonoid	20633-84-5	A	1540200	1338200	722410	1497700	1370200	1189700	484270	433760	355090
pmp001106	595.17	594.132	[M+H]+	C27H30O15	Vitexin-2-O-D-glucopyranoside	Flavonoids	Flavonoid carbonoside	-	A	1055500	934220	632350	703470	950550	739620	1026200	506700	717560
pmp001110	535.14	534.114	[M+H]+	C25H26O13	Apigenin-6-C-β-D-xyloside-8-C-β-Darabinoside	Flavonoids	Flavonoid carbonoside	-	A	1581900	1555900	1756400	2624600	2992800	3919800	620740	409010	362200
pmp001127	301.11	300.053	[M+H]+	C16H12O6	Chrysoeriol	Flavonoids	Flavonoid	491-71-4	B	13542	11360	12551	14035	18513	13766	7904	10113	9644.3
pmp001309	465.1	464.076	[M+H]+	C21H20O12	6-Hydroxykaempferol-7-O-glucoside	Flavonoids	Flavonols	-	A	4530800	4423500	7903800	6469700	4067500	7574900	3989800	2299000	1917700
pmp001311	627.2	626.12	[M+H]+	C27H30O17	6-Hydroxykaempferol-7,6-O-Diglucoside	Flavonoids	Flavonols	-	A	593700	690390	444690	370330	375360	404350	488900	501670	417180
